# Supplementary material for: Personalized biomarkers of multiscale functional alterations in temporal lobe epilepsy
Source: Nat Commun. 2025 Nov 19;16:10145. doi: 10.1038/s41467-025-65042-1 (PMC12630870; doi:10.1038/s41467-025-65042-1)
Supplement: Supplementary file 4 — Source data [file 41467_2025_65042_MOESM4_ESM.xlsx]

## Sheet: Fig 1
	group	age (y)			left TLE (%)	right TLE (%)			HS (%)	non-HS (%)
	TLE	54		all	52.128	47.872		all	68.085	31.915
	TLE	34		MICs	61.404	38.596		MICs	42.105	57.895
	TLE	20		EpiC	62.069	37.931		EpiC	58.621	41.379
	TLE	33		Nanj	47.581	52.419		Nanj	91.129	8.871
	TLE	57		NOEL	48.611	51.389		NOEL	52.778	47.222
	TLE	41
	TLE	28
	TLE	30
	TLE	52
	TLE	55
	TLE	26
	TLE	25
	TLE	52
	TLE	53
	TLE	30
	TLE	24
	TLE	38
	TLE	43
	TLE	35
	TLE	29
	TLE	32
	TLE	41
	TLE	27
	TLE	25
	TLE	39
	TLE	44
	TLE	28
	TLE	27
	TLE	39
	TLE	54
	TLE	39
	TLE	36
	TLE	43
	TLE	24
	TLE	32
	TLE	64
	TLE	40
	TLE	28
	TLE	29
	TLE	63
	TLE	44
	TLE	28
	TLE	36
	TLE	27
	TLE	36
	TLE	62
	TLE	27
	TLE	42
	TLE	22
	TLE	23
	TLE	28
	TLE	50
	TLE	35
	TLE	30
	TLE	32
	TLE	30
	TLE	30
	TLE	26
	TLE	58
	TLE	27
	TLE	30
	TLE	41
	TLE	44
	TLE	46
	TLE	32
	TLE	42
	TLE	22
	TLE	22
	TLE	19
	TLE	35
	TLE	53
	TLE	37
	TLE	48
	TLE	20
	TLE	41
	TLE	23
	TLE	39
	TLE	22
	TLE	27
	TLE	20
	TLE	23
	TLE	24
	TLE	20
	TLE	18
	TLE	30
	TLE	20
	TLE	25
	TLE	23
	TLE	18
	TLE	19
	TLE	23
	TLE	37
	TLE	25
	TLE	22
	TLE	40
	TLE	21
	TLE	23
	TLE	23
	TLE	19
	TLE	22
	TLE	42
	TLE	38
	TLE	25
	TLE	18
	TLE	26
	TLE	26
	TLE	37
	TLE	29
	TLE	36
	TLE	37
	TLE	22
	TLE	31
	TLE	37
	TLE	25
	TLE	27
	TLE	43
	TLE	36
	TLE	25
	TLE	30
	TLE	30
	TLE	33
	TLE	23
	TLE	18
	TLE	20
	TLE	23
	TLE	33
	TLE	48
	TLE	39
	TLE	32
	TLE	23
	TLE	29
	TLE	43
	TLE	38
	TLE	37
	TLE	21
	TLE	43
	TLE	43
	TLE	20
	TLE	34
	TLE	38
	TLE	24
	TLE	28
	TLE	37
	TLE	39
	TLE	42
	TLE	22
	TLE	37
	TLE	23
	TLE	35
	TLE	22
	TLE	18
	TLE	18
	TLE	25
	TLE	23
	TLE	23
	TLE	18
	TLE	24
	TLE	30
	TLE	20
	TLE	34
	TLE	20
	TLE	19
	TLE	37
	TLE	21
	TLE	31
	TLE	21
	TLE	29
	TLE	18
	TLE	22
	TLE	34
	TLE	22
	TLE	29
	TLE	37
	TLE	27
	TLE	22
	TLE	22
	TLE	26
	TLE	28
	TLE	21
	TLE	27
	TLE	22
	TLE	27
	TLE	32
	TLE	33
	TLE	19
	TLE	23
	TLE	25
	TLE	25
	TLE	37
	TLE	20
	TLE	20
	TLE	21
	TLE	29
	TLE	36
	TLE	36
	TLE	25
	TLE	37
	TLE	26
	TLE	23
	TLE	21
	TLE	40
	TLE	28
	TLE	31
	TLE	33
	TLE	37
	TLE	33
	TLE	34
	TLE	20
	TLE	31
	TLE	26
	TLE	41
	TLE	34
	TLE	41
	TLE	44
	TLE	19
	TLE	40
	TLE	20
	TLE	47
	TLE	38
	TLE	19
	TLE	34
	TLE	29
	TLE	23
	TLE	36
	TLE	32
	TLE	36
	TLE	53
	TLE	40
	TLE	40
	TLE	45
	TLE	23
	TLE	40
	TLE	25
	TLE	37
	TLE	44
	TLE	23
	TLE	50
	TLE	36
	TLE	40
	TLE	27
	TLE	37
	TLE	20
	TLE	20
	TLE	21
	TLE	19
	TLE	50
	TLE	31
	TLE	43
	TLE	25
	TLE	52
	TLE	25
	TLE	53
	TLE	25
	TLE	46
	TLE	45
	TLE	37
	TLE	36
	TLE	45
	TLE	32
	TLE	40
	TLE	39
	TLE	34
	TLE	34
	TLE	37
	TLE	34
	TLE	42
	TLE	40
	TLE	22
	TLE	44
	TLE	42
	TLE	28
	TLE	39
	TLE	50
	TLE	39
	TLE	41
	TLE	32
	TLE	40
	TLE	25
	TLE	28
	TLE	42
	TLE	61
	TLE	38
	control	23
	control	42
	control	30
	control	31
	control	36
	control	26
	control	27
	control	25
	control	36
	control	24
	control	29
	control	25
	control	43
	control	22
	control	24
	control	25
	control	36
	control	31
	control	27
	control	31
	control	39
	control	32
	control	45
	control	34
	control	22
	control	34
	control	27
	control	38
	control	32
	control	33
	control	32
	control	24
	control	40
	control	25
	control	33
	control	33
	control	34
	control	44
	control	34
	control	24
	control	25
	control	20
	control	41
	control	25
	control	26
	control	32
	control	58
	control	33
	control	34
	control	21
	control	37
	control	34
	control	29
	control	34
	control	27
	control	32
	control	31
	control	29
	control	42
	control	29
	control	38
	control	60
	control	57
	control	31
	control	31
	control	22
	control	38
	control	30
	control	30
	control	24
	control	24
	control	24
	control	26
	control	28
	control	28
	control	30
	control	27
	control	24
	control	29
	control	40
	control	38
	control	34
	control	33
	control	29
	control	35
	control	33
	control	36
	control	42
	control	34
	control	30
	control	43
	control	31
	control	30
	control	40
	control	28
	control	35
	control	25
	control	36
	control	36
	control	33
	control	27
	control	26
	control	32
	control	31
	control	28
	control	33
	control	42
	control	47
	control	43
	control	18
	control	20
	control	18
	control	27
	control	19
	control	19
	control	40
	control	25
	control	25
	control	44
	control	52
	control	57
	control	43
	control	18
	control	30
	control	40
	control	46
	control	23
	control	41
	control	48
	control	43
	control	25
	control	23
	control	22
	control	42
	control	23
	control	33
	control	24
	control	24
	control	21
	control	24
	control	24
	control	24
	control	24
	control	24
	control	24
	control	23
	control	23
	control	22
	control	22
	control	23
	control	22
	control	21
	control	21
	control	23
	control	24
	control	22
	control	25
	control	24
	control	23
	control	27
	control	26
	control	24
	control	40
	control	37
	control	38
	control	38
	control	25
	control	34
	control	40
	control	24
	control	37
	control	24
	control	33
	control	38
	control	38
	control	25
	control	24
	control	26
	control	25
	control	21
	control	23
	control	19
	control	20
	control	20
	control	20
	control	19
	control	21
	control	23
	control	20
	control	22
	control	22
	control	26
	control	24
	control	26
	control	24
	control	26
	control	24
	control	40
	control	24
	control	37
	control	38
	control	39
	control	25
	control	25
	control	34
	control	23
	control	37
	control	23
	control	23
	control	38
	control	24
	control	23
	control	24
	control	38
	control	23
	control	25
	control	24
	control	24
	control	26
	control	24
	control	24
	control	22
	control	23
	control	22
	control	22
	control	23
	control	24
	control	24
	control	24
	control	24
	control	23
	control	24
	control	22
	control	21
	control	21
	control	22
	control	22
	control	22
	control	24
	control	23
	control	22
	control	22
	control	22
	control	23
	control	22
	control	23
	control	22
	control	21
	control	21
	control	22
	control	24
	control	23
	control	22
	control	22
	control	23
	control	23
	control	24
	control	21
	control	26
	control	29
	control	28
	control	30
	control	34
	control	42
	control	27
	control	24
	control	20
	control	48
	control	28
	control	36
	control	31
	control	29
	control	29
	control	35
	control	52
	control	33
	control	23
	control	30
	control	53
	control	28
	control	38
	control	23
	control	35
	control	25
	control	21
	control	29
	control	25
	control	26
	control	32
	control	31
	control	32
	control	35
	control	31
	control	28
	control	47
	control	43
	control	32
	control	29

## Sheet: Fig 2
	SV (%)	ReHo (%)	NS (%)	MV (%)			SV (%)	ReHo (%)	NS (%)	MV (%)		#	%
	5.67376	10.6383	6.73759	3.90071		lh-FL	5.52556	7.62147	6.2242	5.66847		5	99.6454
	4.60993	6.02837	6.02837	4.25532		lh-PL	5.20883	8.05359	7.27344	5.38219		10	97.1631
	6.38298	6.73759	7.80142	6.02837		lh-TL	5.99797	7.65957	6.05876	5.79534		15	78.3688
	7.80142	7.80142	5.31915	6.73759		lh-OL	6.06777	8.44497	5.76569	5.46362		20	50
	6.73759	8.86525	6.38298	6.73759		lh-Ins	6.02837	6.85579	7.62411	6.67849		25	28.0142
	7.0922	10.6383	4.96454	3.90071		lh-sctx	6.78825	9.62513	4.00203	5.57244		30	12.0567
	6.38298	7.80142	4.25532	4.96454								35	3.90071
	12.4113	7.44681	6.02837	7.0922		rh-FL	5.81015	7.62139	5.99564	5.93562		40	1.77305
	8.51064	6.38298	5.67376	6.02837		rh-PL	5.56251	8.49673	7.41204	5.69462		45	0.35461
	4.96454	11.7021	7.0922	4.60993		rh-TL	5.40259	7.23821	5.96579	5.80935
	3.90071	7.44681	6.73759	4.25532		rh-OL	5.15957	7.99645	6.41844	5.33688
	2.83688	8.86525	7.0922	6.73759		rh-Ins	5.6383	6.98582	6.63121	5.49645
	8.15603	7.0922	6.73759	7.80142		rh-sctx	4.91388	7.7001	4.05268	6.231
	4.25532	8.15603	5.67376	9.57447
	7.44681	14.1844	9.21986	5.31915
	6.73759	7.0922	7.44681	5.67376
	6.02837	12.766	5.67376	7.44681
	5.31915	4.96454	4.96454	3.90071
	7.80142	6.02837	5.31915	6.73759
	4.96454	9.21986	4.96454	4.25532
	4.25532	6.38298	4.25532	7.80142
	4.96454	2.83688	3.5461	4.25532
	4.25532	8.15603	4.25532	6.02837
	3.90071	4.96454	7.80142	2.48227
	5.31915	5.31915	8.15603	3.90071
	4.96454	6.73759	7.80142	7.0922
	5.31915	6.02837	8.15603	4.96454
	6.73759	6.38298	3.90071	6.02837
	5.67376	7.80142	10.9929	2.83688
	4.60993	14.1844	6.02837	7.44681
	8.51064	7.0922	8.86525	7.0922
	5.67376	7.80142	5.31915	3.5461
	6.02837	10.2837	5.67376	5.67376
	7.0922	7.44681	7.44681	6.02837
	5.67376	7.80142	6.38298	8.51064
	6.73759	6.38298	7.44681	5.67376
	4.25532	11.7021	10.6383	4.25532
	3.5461	11.7021	9.21986	4.60993
	4.96454	9.21986	9.92908	7.80142
	2.83688	6.02837	8.51064	6.73759
	4.96454	10.6383	6.73759	5.67376
	4.96454	4.96454	9.21986	3.19149
	4.60993	7.0922	9.57447	7.44681
	6.73759	4.96454	8.51064	4.60993
	3.5461	7.44681	8.86525	3.90071
	4.25532	8.86525	7.80142	4.25532
	6.38298	8.15603	8.86525	7.0922
	6.73759	9.57447	8.51064	7.0922
	4.25532	9.21986	7.80142	6.38298
	2.83688	6.02837	5.67376	3.19149
	4.25532	6.02837	5.31915	6.73759
	5.67376	10.6383	7.44681	4.96454
	9.21986	8.15603	7.44681	6.38298
	4.96454	6.38298	4.60993	1.77305
	6.38298	4.60993	6.73759	4.60993
	5.31915	7.80142	6.38298	5.67376
	2.12766	9.21986	7.0922	4.60993
	3.90071	4.25532	4.96454	2.83688
	6.38298	8.51064	4.96454	6.73759
	2.48227	4.60993	5.67376	5.31915
	6.38298	3.90071	3.90071	4.96454
	6.02837	6.73759	4.96454	3.90071
	4.60993	10.2837	5.67376	4.96454
	6.02837	10.9929	6.38298	5.31915
	4.96454	6.38298	3.90071	8.15603
	6.02837	4.96454	5.67376	4.96454
	6.73759	12.0567	6.38298	7.0922
	5.31915	6.73759	6.38298	5.31915
	5.31915	9.21986	2.83688	4.25532
	4.25532	7.80142	6.02837	4.60993
	6.02837	9.21986	4.60993	4.25532
	5.31915	7.0922	4.96454	5.67376
	3.90071	9.21986	6.73759	5.31915
	3.19149	11.7021	5.31915	3.90071
	2.83688	8.51064	6.73759	5.31915
	5.67376	5.67376	6.73759	4.60993
	6.73759	10.6383	8.86525	8.86525
	2.12766	9.21986	7.44681	4.60993
	2.83688	8.51064	7.0922	5.67376
	2.48227	4.25532	7.0922	2.12766
	3.90071	9.21986	5.67376	8.15603
	4.25532	7.44681	6.73759	3.90071
	6.38298	6.73759	7.0922	7.44681
	7.0922	8.15603	5.67376	6.73759
	9.21986	9.92908	6.38298	7.44681
	5.31915	7.44681	6.38298	10.6383
	6.38298	7.0922	6.38298	3.90071
	7.0922	6.73759	4.60993	7.44681
	9.21986	5.31915	5.31915	6.38298
	8.15603	4.96454	5.31915	9.92908
	8.51064	10.2837	9.92908	8.51064
	6.38298	5.67376	6.02837	4.25532
	10.2837	10.9929	6.02837	9.21986
	3.90071	6.73759	7.0922	2.48227
	5.31915	8.86525	6.73759	2.48227
	6.73759	10.6383	8.15603	5.31915
	6.73759	14.8936	7.0922	4.60993
	5.31915	6.02837	6.38298	7.44681
	2.83688	6.02837	6.02837	4.25532
	5.31915	6.38298	6.38298	3.5461
	5.31915	6.38298	7.80142	4.25532
	7.0922	4.96454	6.73759	5.67376
	5.31915	8.51064	8.51064	4.96454
	4.25532	5.67376	6.73759	5.67376
	2.12766	4.96454	8.51064	4.96454
	5.31915	7.44681	11.3475	5.31915
	5.67376	9.21986	7.0922	7.0922
	4.60993	8.86525	7.0922	3.90071
	4.60993	6.02837	7.44681	4.25532
	5.67376	5.67376	5.67376	5.67376
	3.90071	7.80142	4.96454	2.83688
	4.60993	2.48227	4.96454	5.67376
	3.5461	2.12766	9.21986	3.5461
	7.0922	9.92908	5.67376	10.9929
	6.38298	6.02837	7.0922	11.3475
	4.96454	7.44681	8.51064	3.90071
	5.67376	9.92908	9.21986	2.83688
	5.31915	6.73759	7.0922	6.73759
	5.67376	7.0922	7.0922	5.31915
	7.80142	12.766	6.38298	11.3475
	9.57447	11.3475	6.38298	10.6383
	7.80142	8.86525	5.31915	4.60993
	6.02837	5.31915	3.90071	5.67376
	4.96454	8.15603	6.38298	4.25532
	5.31915	4.60993	4.60993	8.15603
	4.25532	9.92908	7.0922	3.5461
	7.0922	6.02837	6.73759	6.38298
	6.73759	4.60993	6.38298	3.90071
	5.67376	7.0922	4.25532	5.31915
	4.96454	10.9929	6.02837	7.0922
	9.57447	8.51064	5.31915	8.86525
	8.86525	7.0922	6.38298	6.02837
	3.19149	4.25532	5.67376	6.02837
	9.57447	13.1206	6.73759	8.51064
	7.80142	13.1206	8.15603	7.80142
	6.73759	11.7021	7.80142	6.38298
	6.38298	11.7021	3.90071	8.51064
	4.60993	11.7021	4.60993	6.02837
	4.96454	7.0922	2.12766	5.31915
	3.5461	9.57447	5.67376	6.73759
	5.31915	10.2837	4.60993	3.90071
	8.86525	4.96454	8.15603	8.86525
	7.80142	15.9574	4.60993	8.15603
	2.48227	7.44681	7.0922	4.96454
	4.25532	8.86525	9.57447	2.83688
	5.67376	13.1206	6.38298	2.83688
	4.60993	8.15603	8.86525	6.02837
	4.25532	11.7021	8.86525	5.31915
	4.25532	8.86525	5.67376	3.5461
	3.19149	5.67376	4.25532	5.67376
	6.02837	7.44681	4.96454	4.60993
	7.0922	4.96454	9.92908	4.25532
	5.31915	6.38298	6.02837	4.25532
	4.96454	7.44681	3.90071	3.5461
	6.38298	5.67376	6.73759	4.60993
	4.25532	7.0922	4.96454	8.86525
	3.90071	10.9929	5.67376	6.38298
	7.0922	11.7021	5.67376	5.31915
	4.96454	7.0922	4.96454	2.83688
	5.31915	8.51064	3.5461	3.90071
	5.31915	4.96454	4.25532	5.67376
	4.96454	6.38298	6.38298	4.60993
	6.38298	7.80142	4.25532	2.83688
	4.60993	11.3475	3.19149	4.60993
	3.19149	5.67376	4.60993	4.96454
	10.9929	3.90071	4.96454	10.6383
	5.67376	8.86525	9.21986	6.02837
	8.86525	6.38298	7.0922	7.80142
	2.83688	7.0922	4.25532	6.02837
	9.57447	6.73759	5.31915	4.96454
	6.02837	6.02837	8.51064	5.31915
	6.02837	7.80142	4.25532	2.83688
	5.67376	5.67376	7.80142	5.67376
	3.19149	8.51064	6.73759	2.12766
	5.31915	4.25532	6.73759	7.44681
	7.0922	6.38298	4.96454	6.73759
	6.02837	4.25532	6.38298	6.02837
	4.60993	3.90071	8.15603	4.60993
	5.31915	7.0922	4.25532	3.5461
	5.67376	6.02837	3.5461	3.90071
	6.02837	13.1206	8.86525	7.0922
	4.60993	7.80142	4.25532	5.31915
	6.38298	6.73759	7.80142	5.31915
	7.0922	7.44681	7.0922	4.96454
	6.02837	10.2837	8.15603	7.0922
	6.38298	8.86525	6.02837	5.67376
	4.60993	6.38298	6.02837	5.67376
	10.2837	7.0922	5.67376	5.31915
	7.44681	7.0922	5.31915	6.73759
	7.0922	12.766	8.86525	5.67376
	3.90071	6.73759	4.96454	4.96454
	4.60993	7.44681	4.96454	7.0922
	4.96454	5.67376	9.57447	4.60993
	10.2837	6.73759	7.0922	10.9929
	6.38298	10.9929	6.73759	5.31915
	6.02837	9.57447	7.80142	3.90071
	3.19149	12.0567	7.0922	2.48227
	5.67376	7.44681	5.67376	5.31915
	1.77305	7.0922	6.38298	4.60993
	4.25532	11.7021	7.0922	4.25532
	6.38298	8.86525	6.02837	6.38298
	4.96454	3.19149	4.96454	3.90071
	4.60993	6.73759	4.96454	4.60993
	4.60993	5.67376	6.38298	3.19149
	4.96454	8.86525	8.15603	6.73759
	7.44681	8.51064	6.73759	8.51064
	4.60993	5.31915	8.51064	7.0922
	1.41844	9.92908	5.31915	6.02837
	5.67376	6.73759	8.15603	3.5461
	6.73759	10.9929	7.44681	3.90071
	7.0922	8.51064	7.80142	6.38298
	7.44681	7.80142	7.0922	5.31915
	5.67376	6.38298	5.31915	7.44681
	8.51064	7.44681	8.86525	8.15603
	7.80142	6.38298	7.44681	5.67376
	6.73759	10.6383	6.02837	7.0922
	3.5461	11.3475	9.92908	3.5461
	3.19149	12.0567	9.92908	8.51064
	7.80142	10.6383	7.80142	5.67376
	4.25532	6.02837	8.86525	7.0922
	5.67376	8.51064	9.92908	7.0922
	6.38298	8.15603	9.57447	5.31915
	7.0922	6.73759	7.44681	8.86525
	7.44681	5.31915	8.15603	6.73759
	6.02837	6.38298	7.0922	4.96454
	4.25532	7.44681	6.02837	3.19149
	8.51064	10.6383	10.2837	6.38298
	3.19149	8.51064	7.80142	5.31915
	4.25532	8.86525	7.80142	6.02837
	3.90071	6.38298	6.02837	3.5461
	5.31915	7.0922	7.44681	5.67376
	4.96454	7.80142	6.73759	7.80142
	8.51064	8.15603	6.38298	5.31915
	7.44681	5.31915	6.38298	4.60993
	10.9929	4.60993	7.0922	6.73759
	3.19149	5.31915	6.73759	4.25532
	5.67376	8.15603	8.15603	3.19149
	3.19149	4.60993	3.5461	1.77305
	2.83688	8.15603	4.60993	1.77305
	3.19149	8.51064	4.60993	9.92908
	8.15603	6.73759	5.67376	10.2837
	5.31915	7.44681	3.5461	3.90071
	4.25532	8.15603	4.96454	4.96454
	6.38298	11.7021	5.67376	8.15603
	6.02837	8.15603	5.67376	10.2837
	6.73759	5.31915	8.15603	7.44681
	9.21986	11.3475	4.25532	3.5461
	6.02837	6.73759	6.73759	3.5461
	7.44681	9.92908	3.5461	4.60993
	1.06383	8.51064	4.25532	3.5461
	6.02837	9.57447	4.96454	5.31915
	4.96454	6.73759	4.96454	7.44681
	3.90071	8.15603	5.31915	3.19149
	6.73759	8.15603	4.25532	4.60993
	4.60993	10.9929	7.44681	7.44681
	5.67376	7.80142	5.67376	4.25532
	6.02837	7.80142	6.02837	8.51064
	3.90071	6.73759	4.96454	3.19149
	2.12766	5.67376	5.31915	3.5461
	1.77305	5.31915	5.31915	4.96454
	5.31915	6.38298	6.73759	6.02837
	6.02837	9.21986	7.0922	6.38298
	5.31915	5.31915	6.02837	5.67376
	8.51064	10.9929	6.02837	5.67376
	3.5461	7.80142	4.60993	7.0922
	5.31915	8.86525	6.38298	7.80142
	4.60993	8.15603	4.96454	2.83688
	8.15603	4.60993	5.67376	8.15603
	8.15603	6.38298	6.02837	5.31915
	10.6383	6.02837	5.67376	8.51064
	6.02837	9.92908	7.0922	7.80142
	3.90071	5.67376	9.21986	4.60993
	4.60993	7.0922	7.80142	7.80142
	6.38298	4.96454	8.51064	4.25532
	5.31915	6.38298	7.0922	2.83688
	8.15603	8.86525	6.38298	12.4113
	8.15603	9.21986	4.96454	5.31915
	7.44681	8.15603	4.96454	6.38298
	4.25532	7.44681	6.38298	5.31915
	3.19149	6.38298	6.38298	4.25532
	4.60993	6.38298	8.15603	3.90071
	7.44681	4.25532	6.38298	7.44681
	4.96454	10.6383	6.38298	5.67376
	2.83688	8.86525	7.44681	6.73759
	4.60993	5.31915	8.51064	4.96454
	5.31915	8.51064	7.44681	5.31915
	4.25532	3.90071	5.31915	3.19149
	2.83688	7.0922	6.38298	4.60993
	3.90071	4.60993	5.31915	2.48227
	7.0922	4.60993	6.02837	4.25532
	5.31915	6.38298	5.67376	5.67376
	5.67376	3.5461	6.38298	3.5461
	5.31915	6.38298	8.51064	6.02837
	5.31915	6.38298	8.15603	5.31915
	6.73759	7.44681	6.73759	8.51064
	5.67376	10.2837	8.15603	3.90071
	3.5461	8.51064	7.44681	6.02837
	5.67376	9.57447	6.02837	5.67376
	6.38298	6.38298	7.80142	6.02837
	4.96454	10.2837	7.0922	6.38298
	9.57447	9.92908	7.44681	10.6383
	6.73759	7.44681	4.25532	4.25532
	5.31915	4.96454	4.96454	4.25532
	6.73759	8.51064	8.15603	7.44681
	6.73759	5.31915	3.5461	10.6383
	5.31915	6.73759	7.80142	4.96454
	8.15603	7.80142	4.96454	8.86525
	5.67376	3.5461	3.90071	7.80142
	4.96454	7.80142	5.31915	4.60993
	4.96454	8.15603	6.38298	4.96454
	4.25532	9.21986	5.31915	5.67376
	8.51064	8.15603	6.02837	6.02837
	2.48227	3.90071	8.15603	5.31915
	4.60993	8.51064	7.0922	8.15603
	6.38298	10.2837	7.44681	7.44681
	4.60993	9.57447	6.73759	7.44681
	4.25532	11.7021	5.67376	7.80142
	5.67376	9.57447	6.02837	6.38298
	3.90071	10.2837	5.67376	5.31915
	4.25532	9.21986	3.90071	3.90071
	6.38298	9.92908	4.96454	4.25532
	5.31915	6.73759	8.15603	8.86525
	6.38298	12.766	7.80142	5.67376
	6.73759	6.73759	6.02837	3.19149
	3.90071	7.80142	9.21986	2.48227
	6.02837	11.3475	6.02837	4.96454
	5.67376	6.38298	8.15603	6.38298
	6.02837	11.7021	9.92908	7.0922
	7.0922	11.7021	7.44681	4.25532
	3.19149	12.766	6.38298	4.60993
	4.60993	10.6383	6.02837	6.38298
	7.0922	3.90071	7.0922	4.25532
	4.96454	6.02837	5.67376	5.67376
	4.60993	6.73759	5.67376	5.67376
	6.02837	6.38298	8.15603	7.44681
	3.19149	8.86525	5.67376	5.31915
	4.96454	9.57447	5.67376	9.21986
	2.48227	10.2837	5.67376	2.48227
	3.19149	7.80142	5.67376	4.96454
	8.86525	4.96454	4.96454	4.96454
	6.02837	4.25532	6.02837	6.38298
	7.0922	9.21986	10.6383	9.92908
	6.38298	6.02837	4.96454	5.67376
	5.67376	10.2837	4.96454	6.38298
	4.25532	7.80142	6.02837	7.0922
	7.44681	6.73759	6.02837	6.38298
	8.15603	9.57447	8.15603	4.25532
	6.38298	7.80142	6.02837	7.44681
	4.60993	4.96454	6.02837	6.73759
	7.0922	7.44681	4.60993	6.02837
	3.90071	10.6383	6.02837	5.67376
	4.96454	7.44681	4.25532	3.5461
	5.67376	5.67376	4.96454	4.25532
	3.5461	6.73759	7.44681	5.31915
	5.31915	8.15603	7.0922	7.80142
	7.0922	7.0922	4.25532	4.96454
	3.90071	5.67376	3.90071	3.19149
	2.83688	3.5461	6.02837	3.90071
	4.25532	5.31915	3.19149	2.12766
	5.67376	8.51064	4.25532	5.67376

## Sheet: Fig 3
	node (%)	neighbor (%)
	3.90071	4.25376
	4.25532	1.4472
	6.02837	2.76379
	6.73759	4.47622
	6.73759	4.46088
	3.90071	3.27273
	4.96454	1.26343
	7.0922	3.97581
	6.02837	2.55423
	4.60993	2.24892
	4.25532	1.16501
	6.73759	2.42157
	7.80142	3.37482
	9.57447	5.03065
	5.31915	2.91797
	5.67376	1.53783
	7.44681	1.65718
	3.90071	2.45691
	6.73759	1.31138
	4.25532	1.1847
	7.80142	1.71544
	4.25532	1.60799
	6.02837	1.75779
	2.48227	1.5573
	3.90071	1.8031
	7.0922	3.29391
	4.96454	2.61515
	6.02837	1.89814
	2.83688	1.62465
	7.44681	2.74478
	7.0922	2.46202
	3.5461	1.59341
	5.67376	1.835
	6.02837	1.58751
	8.51064	1.38353
	5.67376	2.41039
	4.25532	2.21529
	4.60993	2.35435
	7.80142	2.67588
	6.73759	2.99921
	5.67376	2.06756
	3.19149	2.24966
	7.44681	3.52426
	4.60993	3.24943
	3.90071	2.60671
	4.25532	1.66323
	7.0922	2.17051
	7.0922	1.46476
	6.38298	1.72116
	3.19149	1.51773
	6.73759	3.54253
	4.96454	2.56236
	6.38298	1.76066
	1.77305	2.26777
	4.60993	3.12578
	5.67376	1.82089
	4.60993	1.41638
	2.83688	2.4169
	6.73759	1.71017
	5.31915	2.40593
	4.96454	2.07892
	3.90071	2.17963
	4.96454	2.99769
	5.31915	2.22173
	8.15603	2.5749
	4.96454	1.26707
	7.0922	3.73623
	5.31915	2.42118
	4.25532	4.1023
	4.60993	3.10359
	4.25532	2.51919
	5.67376	3.9785
	5.31915	3.50102
	3.90071	2.61096
	5.31915	2.49972
	4.60993	2.0575
	8.86525	3.17151
	4.60993	2.67091
	5.67376	1.75634
	2.12766	1.27529
	8.15603	2.07065
	3.90071	2.34768
	7.44681	2.72663
	6.73759	2.96976
	7.44681	3.08873
	10.6383	3.51091
	3.90071	2.78071
	7.44681	3.98634
	6.38298	2.4605
	9.92908	3.19911
	8.51064	2.69938
	4.25532	2.51748
	9.21986	3.92452
	2.48227	2.26917
	2.48227	1.04038
	5.31915	2.75462
	4.60993	2.40218
	7.44681	2.02612
	4.25532	2.11288
	3.5461	1.86656
	4.25532	1.63621
	5.67376	1.54605
	4.96454	1.85035
	5.67376	2.00404
	4.96454	1.7798
	5.31915	2.81297
	7.0922	1.64831
	3.90071	2.50675
	4.25532	3.14887
	5.67376	2.80337
	2.83688	1.72101
	5.67376	2.75556
	3.5461	1.55016
	10.9929	1.88732
	11.3475	1.53557
	3.90071	1.40453
	2.83688	1.44692
	6.73759	1.53557
	5.31915	2.40594
	11.3475	1.74728
	10.6383	2.45216
	4.60993	3.27327
	5.67376	2.14097
	4.25532	2.18054
	8.15603	2.80351
	3.5461	2.16551
	6.38298	2.55668
	3.90071	1.92942
	5.31915	1.73741
	7.0922	2.24606
	8.86525	4.32852
	6.02837	3.03522
	6.02837	3.45127
	8.51064	2.65206
	7.80142	3.72396
	6.38298	2.1846
	8.51064	3.10741
	6.02837	3.18189
	5.31915	2.00249
	6.73759	1.52432
	3.90071	1.53131
	8.86525	3.23148
	8.15603	3.21157
	4.96454	1.38445
	2.83688	1.63216
	2.83688	1.92819
	6.02837	1.45265
	5.31915	3.03241
	3.5461	3.36028
	5.67376	2.19405
	4.60993	3.5755
	4.25532	2.73461
	4.25532	1.58359
	3.5461	1.33673
	4.60993	1.74133
	8.86525	1.80335
	6.38298	2.27073
	5.31915	1.85833
	2.83688	1.78598
	3.90071	1.7327
	5.67376	1.95186
	4.60993	1.66564
	2.83688	2.0947
	4.60993	2.21316
	4.96454	2.3222
	10.6383	2.70394
	6.02837	3.90535
	7.80142	1.89044
	6.02837	1.38055
	4.96454	2.86777
	5.31915	2.29511
	2.83688	3.34511
	5.67376	1.78733
	2.12766	1.53154
	7.44681	3.52155
	6.73759	2.25012
	6.02837	2.20949
	4.60993	1.33762
	3.5461	1.94981
	3.90071	1.73155
	7.0922	3.88769
	5.31915	1.42307
	5.31915	2.7265
	4.96454	4.4253
	7.0922	4.42527
	5.67376	3.06471
	5.67376	1.37041
	5.31915	3.86019
	6.73759	2.53978
	5.67376	2.67154
	4.96454	1.3319
	7.0922	1.98483
	4.60993	3.74647
	10.9929	5.37676
	5.31915	2.80179
	3.90071	1.62085
	2.48227	1.55182
	5.31915	2.33029
	4.60993	0.996414
	4.25532	1.15697
	6.38298	1.51007
	3.90071	1.59232
	4.60993	1.58103
	3.19149	1.51401
	6.73759	2.27759
	8.51064	3.15055
	7.0922	2.56677
	6.02837	1.41679
	3.5461	1.54385
	3.90071	2.82215
	6.38298	2.34948
	5.31915	1.76152
	7.44681	1.79809
	8.15603	1.46929
	5.67376	1.52537
	7.0922	2.67779
	3.5461	2.50193
	8.51064	2.66505
	5.67376	2.75296
	7.0922	3.22196
	7.0922	2.24006
	5.31915	2.01749
	8.86525	3.30786
	6.73759	3.58405
	4.96454	2.35284
	3.19149	1.45583
	6.38298	2.656
	5.31915	1.82514
	6.02837	1.67036
	3.5461	1.68726
	5.67376	3.58556
	7.80142	2.68294
	5.31915	1.86794
	4.60993	2.45345
	6.73759	3.1805
	4.25532	1.80878
	3.19149	1.5528
	1.77305	3.00523
	1.77305	1.78789
	9.92908	2.27712
	10.2837	2.69501
	3.90071	2.36481
	4.96454	3.57303
	8.15603	2.3583
	10.2837	2.92933
	7.44681	1.45045
	3.5461	3.82496
	3.5461	2.67053
	4.60993	4.48632
	3.5461	3.62183
	5.31915	2.33349
	7.44681	3.77087
	3.19149	3.29016
	4.60993	2.48662
	7.44681	2.3622
	4.25532	2.77122
	8.51064	3.54652
	3.19149	2.87946
	3.5461	1.54314
	4.96454	1.1387
	6.02837	2.13588
	6.38298	2.20872
	5.67376	2.83243
	5.67376	3.24228
	7.0922	2.43828
	7.80142	3.57174
	2.83688	3.12869
	8.15603	3.64499
	5.31915	2.23155
	8.51064	3.19992
	7.80142	2.69231
	4.60993	2.56666
	7.80142	3.94935
	4.25532	2.77837
	2.83688	1.15935
	12.4113	2.7851
	5.31915	2.75499
	6.38298	2.52569
	5.31915	1.95415
	4.25532	1.9716
	3.90071	1.51792
	7.44681	1.43844
	5.67376	1.63546
	6.73759	2.16766
	4.96454	2.0232
	5.31915	3.31567
	3.19149	1.70924
	4.60993	1.87892
	2.48227	2.85784
	4.25532	1.99625
	5.67376	2.26886
	3.5461	2.08519
	6.02837	1.36002
	5.31915	1.96964
	8.51064	1.40799
	3.90071	1.62732
	6.02837	1.90162
	5.67376	1.26593
	6.02837	2.59201
	6.38298	2.00401
	10.6383	2.37585
	4.25532	3.39604
	4.25532	1.79498
	7.44681	2.05544
	10.6383	2.72193
	4.96454	2.40719
	8.86525	2.45959
	7.80142	2.07386
	4.60993	1.53709
	4.96454	1.97275
	5.67376	4.39017
	6.02837	2.36151
	5.31915	3.29154
	8.15603	2.71685
	7.44681	3.68174
	7.44681	1.95385
	7.80142	2.84125
	6.38298	2.71432
	5.31915	2.05747
	3.90071	1.70183
	4.25532	1.53642
	8.86525	2.91249
	5.67376	3.44654
	3.19149	1.65768
	2.48227	2.23238
	4.96454	1.69505
	6.38298	1.52662
	7.0922	2.84121
	4.25532	3.29371
	4.60993	2.64292
	6.38298	3.24092
	4.25532	2.23826
	5.67376	1.71536
	5.67376	1.51888
	7.44681	1.74581
	5.31915	1.6925
	9.21986	1.90261
	2.48227	1.6669
	4.96454	1.75846
	4.96454	1.95582
	6.38298	1.76309
	9.92908	1.66896
	5.67376	2.26176
	6.38298	1.94301
	7.0922	2.62103
	6.38298	2.96058
	4.25532	4.79923
	7.44681	2.06759
	6.73759	1.57275
	6.02837	3.0946
	5.67376	2.11869
	3.5461	3.53495
	4.25532	1.66483
	5.31915	1.45406
	7.80142	3.34883
	4.96454	1.77179
	3.19149	2.07314
	3.90071	1.46621
	2.12766	2.17726
	5.67376	2.19377

## Sheet: Fig 4
	empirical (%)	predicted (%)			contribution (%)
	3.90071	4.92871		CT	23.7333
	4.25532	5.90678		FA	20.4129
	6.02837	5.76286		MD	55.8538
	6.73759	5.47862
	6.73759	5.82848
	3.90071	5.39708
	4.96454	4.9599
	7.0922	6.08777
	6.02837	5.66611
	4.60993	5.60685
	4.25532	4.98767
	6.73759	5.15011
	7.80142	6.4908
	9.57447	6.37657
	5.31915	5.74108
	5.67376	5.91255
	7.44681	5.73741
	3.90071	5.45472
	6.73759	6.27239
	4.25532	5.8092
	7.80142	5.89076
	4.25532	5.15673
	6.02837	5.36903
	2.48227	4.87634
	3.90071	5.03566
	7.0922	5.63101
	4.96454	5.69714
	6.02837	5.92031
	2.83688	5.95018
	7.44681	6.04434
	7.0922	5.99744
	3.5461	5.4691
	5.67376	5.87345
	6.02837	6.14801
	8.51064	5.68574
	5.67376	5.53461
	4.25532	5.50352
	4.60993	5.44083
	7.80142	5.53435
	6.73759	6.40379
	5.67376	6.05349
	3.19149	5.52536
	7.44681	6.20624
	4.60993	5.56841
	3.90071	5.99079
	4.25532	5.60318
	7.0922	5.87891
	7.0922	6.05328
	6.38298	5.72188
	3.19149	5.33121
	6.73759	6.01332
	4.96454	6.03171
	6.38298	5.65354
	1.77305	6.06307
	4.60993	5.45313
	5.67376	5.30655
	4.60993	5.69415
	2.83688	5.10391
	6.73759	5.40121
	5.31915	5.57863
	4.96454	4.72281
	3.90071	5.44132
	4.96454	5.65644
	5.31915	4.61316
	8.15603	4.9664
	4.96454	5.69522
	7.0922	5.49416
	5.31915	5.16902
	4.25532	5.30053
	4.60993	5.7188
	4.25532	5.15042
	5.67376	5.6534
	5.31915	4.90639
	3.90071	5.40965
	5.31915	5.66317
	4.60993	5.26352
	8.86525	5.89128
	4.60993	4.55054
	5.67376	4.39702
	2.12766	4.2471
	8.15603	5.07569
	3.90071	5.21635
	7.44681	5.03771
	6.73759	5.52536
	7.44681	5.3944
	10.6383	5.20069
	3.90071	4.80344
	7.44681	5.41984
	6.38298	5.32207
	9.92908	5.46615
	8.51064	6.21067
	4.25532	6.03572
	9.21986	5.68551
	2.48227	6.1637
	2.48227	5.46569
	5.31915	5.96278
	4.60993	5.57541
	7.44681	5.30007
	4.25532	5.08797
	3.5461	4.89144
	4.25532	5.39484
	5.67376	6.06702
	4.96454	5.09497
	5.67376	5.27352
	4.96454	4.95735
	5.31915	6.19739
	7.0922	5.45651
	3.90071	5.22225
	4.25532	5.34126
	5.67376	6.56238
	2.83688	5.57932
	5.67376	6.28277
	3.5461	4.98162
	10.9929	5.10667
	11.3475	5.38526
	3.90071	5.22538
	2.83688	5.80056
	6.73759	7.04651
	5.31915	8.06075
	11.3475	9.32275
	10.6383	5.46945
	4.60993	5.22075
	5.67376	6.10937
	4.25532	5.43608
	8.15603	5.84033
	3.5461	6.02243
	6.38298	4.8466
	3.90071	5.62246
	5.31915	6.55861
	7.0922	6.03407
	8.86525	5.9869
	6.02837	6.2629
	6.02837	6.1485
	8.51064	5.79413
	7.80142	5.81678
	6.38298	6.1177
	8.51064	5.9669
	6.02837	5.31953
	5.31915	5.92017
	6.73759	5.80082
	3.90071	6.3912
	8.86525	5.72571
	8.15603	5.59093
	4.96454	5.64737
	2.83688	4.97488
	2.83688	5.36899
	6.02837	4.87576
	5.31915	5.10385
	3.5461	5.46648
	5.67376	5.52261
	4.60993	5.40984
	4.25532	5.47822
	4.25532	5.53819
	3.5461	5.77279
	4.60993	4.53736
	8.86525	5.94655
	6.38298	5.75628
	5.31915	5.65676
	2.83688	5.72511
	3.90071	5.30694
	5.67376	5.34454
	4.60993	4.83444
	2.83688	5.93069
	4.60993	5.58278
	4.96454	5.7078
	10.6383	6.45123
	6.02837	5.67286
	7.80142	5.40376
	6.02837	5.6756
	4.96454	5.80343
	5.31915	5.08517
	2.83688	5.74913
	5.67376	5.14894
	2.12766	5.2297
	7.44681	6.07727
	6.73759	6.32295
	6.02837	7.09684
	4.60993	5.86334
	3.5461	5.87261
	3.90071	5.40725

## Sheet: Fig 5
	1-specifivity	sensitivity		1-specifivity	sensitivity			SF TLE	non-SF TLE		SF lh (%)	SF rh (%)	non-SF lh (%)	non-SF rh (%)
	0	0		0	0		FL	0.21603	0.39069		5.7143	5.8824	0	0
	0.010101	0.1035		0.010101	0.042558		PL	1.5169	-1.4519		2.8571	2.9412	0	0
	0.020202	0.207		0.020202	0.096503		OL	-1.753	1.6374		0	0	5.7143	5.8824
	0.030303	0.26464		0.030303	0.14213		Ins	-0.16792	1.0874		0	0	5.7143	5.8824
	0.040404	0.31082		0.040404	0.1795		TL	0.48187	-7.034		14.286	14.706	14.286	14.706
	0.050505	0.34687		0.050505	0.21289						5.7143	5.8824	5.7143	5.8824
	0.060606	0.37615		0.060606	0.24369						5.7143	5.8824	17.143	17.647
	0.070707	0.40272		0.070707	0.27087						5.7143	5.8824	0	0
	0.080808	0.42522		0.080808	0.29609						11.429	11.765	8.5714	8.8235
	0.090909	0.44683		0.090909	0.32						0	0	5.7143	5.8824
	0.10101	0.46484		0.10101	0.34088						2.8571	2.9412	5.7143	5.8824
	0.11111	0.48286		0.11111	0.36118						2.8571	2.9412	8.5714	8.8235
	0.12121	0.49835		0.12121	0.38						14.286	14.706	5.7143	5.8824
	0.13131	0.51383		0.13131	0.39806						5.7143	5.8824	8.5714	8.8235
	0.14141	0.52779		0.14141	0.41509						2.8571	2.9412	11.429	11.765
	0.15152	0.54136		0.15152	0.43075						11.429	11.765	5.7143	5.8824
	0.16162	0.55349		0.16162	0.44692						14.286	14.706	8.5714	8.8235
	0.17172	0.56467		0.17172	0.46272						11.429	11.765	5.7143	5.8824
	0.18182	0.57553		0.18182	0.47837						17.143	14.706	8.5714	8.8235
	0.19192	0.58592		0.19192	0.49298						2.8571	2.9412	0	0
	0.20202	0.59609		0.20202	0.50802						5.7143	5.8824	5.7143	5.8824
	0.21212	0.6054		0.21212	0.52259						8.5714	8.8235	14.286	14.706
	0.22222	0.61471		0.22222	0.53599						2.8571	2.9412	0	0
	0.23232	0.62337		0.23232	0.55123						2.8571	2.9412	2.8571	2.9412
	0.24242	0.63204		0.24242	0.56561						2.8571	2.9412	8.5714	8.8235
	0.25253	0.64063		0.25253	0.57913						2.8571	2.9412
	0.26263	0.64922		0.26263	0.59229						2.8571	2.9412
	0.27273	0.65697		0.27273	0.605						0	0
	0.28283	0.66416		0.28283	0.61769						5.7143	5.8824
	0.29293	0.67129		0.29293	0.63042						0	0
	0.30303	0.67834		0.30303	0.64281						5.7143	5.8824
	0.31313	0.6853		0.31313	0.65439						5.7143	5.8824
	0.32323	0.69187		0.32323	0.66594						0	0
	0.33333	0.69843		0.33333	0.67716						2.8571	2.9412
	0.34343	0.70582		0.34343	0.68831						11.429	11.765
	0.35354	0.7132		0.35354	0.69932						0	0
	0.36364	0.72134		0.36364	0.7101						2.8571	2.9412
	0.37374	0.72967		0.37374	0.71977						8.5714	8.8235
	0.38384	0.73752		0.38384	0.73029						2.8571	2.9412
	0.39394	0.74506		0.39394	0.74003						2.8571	2.9412
	0.40404	0.75239		0.40404	0.74949						8.5714	5.8824
	0.41414	0.75941		0.41414	0.75861						5.7143	5.8824
	0.42424	0.76627		0.42424	0.767						5.7143	5.8824
	0.43434	0.77247		0.43434	0.77562						0	0
	0.44444	0.77867		0.44444	0.78395						8.5714	8.8235
	0.45455	0.78457		0.45455	0.79213						5.7143	5.8824
	0.46465	0.79047		0.46465	0.79971						8.5714	8.8235
	0.47475	0.79594		0.47475	0.80723						8.5714	8.8235
	0.48485	0.8013		0.48485	0.81438						11.429	8.8235
	0.49495	0.80639		0.49495	0.82158						14.286	14.706
	0.50505	0.8113		0.50505	0.82831						2.8571	2.9412
	0.51515	0.81627		0.51515	0.8348						8.5714	5.8824
	0.52525	0.82134		0.52525	0.84134						0	0
	0.53535	0.82642		0.53535	0.84769						2.8571	2.9412
	0.54545	0.83157		0.54545	0.85373						5.7143	5.8824
	0.55556	0.83671		0.55556	0.85956						5.7143	5.8824
	0.56566	0.84149		0.56566	0.86529						0	0
	0.57576	0.84628		0.57576	0.87069						5.7143	5.8824
	0.58586	0.85087		0.58586	0.87577						5.7143	5.8824
	0.59596	0.85543		0.59596	0.88094						8.5714	8.8235
	0.60606	0.85988		0.60606	0.88577						8.5714	5.8824
	0.61616	0.86426		0.61616	0.89036						0	0
	0.62626	0.86862		0.62626	0.89522						2.8571	2.9412
	0.63636	0.87293		0.63636	0.9						5.7143	5.8824
	0.64646	0.8772		0.64646	0.90432						2.8571	2.9412
	0.65657	0.88131		0.65657	0.90876						0	0
	0.66667	0.88543		0.66667	0.91259						0	0
	0.67677	0.88972		0.67677	0.91603						8.5714	8.8235
	0.68687	0.89401		0.68687	0.91939						0	0
	0.69697	0.89808		0.69697	0.92304						5.7143	5.8824
	0.70707	0.90211		0.70707	0.92623						2.8571	2.9412
	0.71717	0.90614		0.71717	0.92916						8.5714	8.8235
	0.72727	0.91018		0.72727	0.93198						11.429	11.765
	0.73737	0.91411		0.73737	0.93498						5.7143	5.8824
	0.74747	0.91787		0.74747	0.93763
	0.75758	0.92166		0.75758	0.94039
	0.76768	0.92556		0.76768	0.94294
	0.77778	0.92945		0.77778	0.94544
	0.78788	0.93295		0.78788	0.9477
	0.79798	0.93644		0.79798	0.94999
	0.80808	0.93984		0.80808	0.95201
	0.81818	0.94322		0.81818	0.954
	0.82828	0.94648		0.82828	0.95597
	0.83838	0.94966		0.83838	0.95777
	0.84848	0.95293		0.84848	0.95961
	0.85859	0.95632		0.85859	0.9614
	0.86869	0.95965		0.86869	0.96325
	0.87879	0.96271		0.87879	0.96503
	0.88889	0.96578		0.88889	0.96696
	0.89899	0.96881		0.89899	0.96903
	0.90909	0.97184		0.90909	0.97086
	0.91919	0.9745		0.91919	0.97284
	0.92929	0.97707		0.92929	0.97483
	0.93939	0.97981		0.93939	0.97706
	0.94949	0.98267		0.94949	0.97943
	0.9596	0.98539		0.9596	0.98238
	0.9697	0.98792		0.9697	0.98544
	0.9798	0.9904		0.9798	0.98878
	0.9899	0.99269		0.9899	0.99291
	1	0.99497		1	0.99775

## Sheet: Fig S1
	SV (%)	ReHo (%)	NS (%)	MV (%)
	5.67376	10.6383	6.73759	3.90071
	4.60993	6.02837	6.02837	4.25532
	6.38298	6.73759	7.80142	6.02837
	7.80142	7.80142	5.31915	6.73759
	6.73759	8.86525	6.38298	6.73759
	7.0922	10.6383	4.96454	3.90071
	6.38298	7.80142	4.25532	4.96454
	12.4113	7.44681	6.02837	7.0922
	8.51064	6.38298	5.67376	6.02837
	4.96454	11.7021	7.0922	4.60993
	3.90071	7.44681	6.73759	4.25532
	2.83688	8.86525	7.0922	6.73759
	8.15603	7.0922	6.73759	7.80142
	4.25532	8.15603	5.67376	9.57447
	7.44681	14.1844	9.21986	5.31915
	6.73759	7.0922	7.44681	5.67376
	6.02837	12.766	5.67376	7.44681
	5.31915	4.96454	4.96454	3.90071
	7.80142	6.02837	5.31915	6.73759
	4.96454	9.21986	4.96454	4.25532
	4.25532	6.38298	4.25532	7.80142
	4.96454	2.83688	3.5461	4.25532
	4.25532	8.15603	4.25532	6.02837
	3.90071	4.96454	7.80142	2.48227
	5.31915	5.31915	8.15603	3.90071
	4.96454	6.73759	7.80142	7.0922
	5.31915	6.02837	8.15603	4.96454
	6.73759	6.38298	3.90071	6.02837
	5.67376	7.80142	10.9929	2.83688
	4.60993	14.1844	6.02837	7.44681
	8.51064	7.0922	8.86525	7.0922
	5.67376	7.80142	5.31915	3.5461
	6.02837	10.2837	5.67376	5.67376
	7.0922	7.44681	7.44681	6.02837
	5.67376	7.80142	6.38298	8.51064
	6.73759	6.38298	7.44681	5.67376
	4.25532	11.7021	10.6383	4.25532
	3.5461	11.7021	9.21986	4.60993
	4.96454	9.21986	9.92908	7.80142
	2.83688	6.02837	8.51064	6.73759
	4.96454	10.6383	6.73759	5.67376
	4.96454	4.96454	9.21986	3.19149
	4.60993	7.0922	9.57447	7.44681
	6.73759	4.96454	8.51064	4.60993
	3.5461	7.44681	8.86525	3.90071
	4.25532	8.86525	7.80142	4.25532
	6.38298	8.15603	8.86525	7.0922
	6.73759	9.57447	8.51064	7.0922
	4.25532	9.21986	7.80142	6.38298
	2.83688	6.02837	5.67376	3.19149
	4.25532	6.02837	5.31915	6.73759
	5.67376	10.6383	7.44681	4.96454
	9.21986	8.15603	7.44681	6.38298
	4.96454	6.38298	4.60993	1.77305
	6.38298	4.60993	6.73759	4.60993
	5.31915	7.80142	6.38298	5.67376
	2.12766	9.21986	7.0922	4.60993
	3.90071	4.25532	4.96454	2.83688
	6.38298	8.51064	4.96454	6.73759
	2.48227	4.60993	5.67376	5.31915
	6.38298	3.90071	3.90071	4.96454
	6.02837	6.73759	4.96454	3.90071
	4.60993	10.2837	5.67376	4.96454
	6.02837	10.9929	6.38298	5.31915
	4.96454	6.38298	3.90071	8.15603
	6.02837	4.96454	5.67376	4.96454
	6.73759	12.0567	6.38298	7.0922
	5.31915	6.73759	6.38298	5.31915
	5.31915	9.21986	2.83688	4.25532
	4.25532	7.80142	6.02837	4.60993
	6.02837	9.21986	4.60993	4.25532
	5.31915	7.0922	4.96454	5.67376
	3.90071	9.21986	6.73759	5.31915
	3.19149	11.7021	5.31915	3.90071
	2.83688	8.51064	6.73759	5.31915
	5.67376	5.67376	6.73759	4.60993
	6.73759	10.6383	8.86525	8.86525
	2.12766	9.21986	7.44681	4.60993
	2.83688	8.51064	7.0922	5.67376
	2.48227	4.25532	7.0922	2.12766
	3.90071	9.21986	5.67376	8.15603
	4.25532	7.44681	6.73759	3.90071
	6.38298	6.73759	7.0922	7.44681
	7.0922	8.15603	5.67376	6.73759
	9.21986	9.92908	6.38298	7.44681
	5.31915	7.44681	6.38298	10.6383
	6.38298	7.0922	6.38298	3.90071
	7.0922	6.73759	4.60993	7.44681
	9.21986	5.31915	5.31915	6.38298
	8.15603	4.96454	5.31915	9.92908
	8.51064	10.2837	9.92908	8.51064
	6.38298	5.67376	6.02837	4.25532
	10.2837	10.9929	6.02837	9.21986
	3.90071	6.73759	7.0922	2.48227
	5.31915	8.86525	6.73759	2.48227
	6.73759	10.6383	8.15603	5.31915
	6.73759	14.8936	7.0922	4.60993
	5.31915	6.02837	6.38298	7.44681
	2.83688	6.02837	6.02837	4.25532
	5.31915	6.38298	6.38298	3.5461
	5.31915	6.38298	7.80142	4.25532
	7.0922	4.96454	6.73759	5.67376
	5.31915	8.51064	8.51064	4.96454
	4.25532	5.67376	6.73759	5.67376
	2.12766	4.96454	8.51064	4.96454
	5.31915	7.44681	11.3475	5.31915
	5.67376	9.21986	7.0922	7.0922
	4.60993	8.86525	7.0922	3.90071
	4.60993	6.02837	7.44681	4.25532
	5.67376	5.67376	5.67376	5.67376
	3.90071	7.80142	4.96454	2.83688
	4.60993	2.48227	4.96454	5.67376
	3.5461	2.12766	9.21986	3.5461
	7.0922	9.92908	5.67376	10.9929
	6.38298	6.02837	7.0922	11.3475
	4.96454	7.44681	8.51064	3.90071
	5.67376	9.92908	9.21986	2.83688
	5.31915	6.73759	7.0922	6.73759
	5.67376	7.0922	7.0922	5.31915
	7.80142	12.766	6.38298	11.3475
	9.57447	11.3475	6.38298	10.6383
	7.80142	8.86525	5.31915	4.60993
	6.02837	5.31915	3.90071	5.67376
	4.96454	8.15603	6.38298	4.25532
	5.31915	4.60993	4.60993	8.15603
	4.25532	9.92908	7.0922	3.5461
	7.0922	6.02837	6.73759	6.38298
	6.73759	4.60993	6.38298	3.90071
	5.67376	7.0922	4.25532	5.31915
	4.96454	10.9929	6.02837	7.0922
	9.57447	8.51064	5.31915	8.86525
	8.86525	7.0922	6.38298	6.02837
	3.19149	4.25532	5.67376	6.02837
	9.57447	13.1206	6.73759	8.51064
	7.80142	13.1206	8.15603	7.80142
	6.73759	11.7021	7.80142	6.38298
	6.38298	11.7021	3.90071	8.51064
	4.60993	11.7021	4.60993	6.02837
	4.96454	7.0922	2.12766	5.31915
	3.5461	9.57447	5.67376	6.73759
	5.31915	10.2837	4.60993	3.90071
	8.86525	4.96454	8.15603	8.86525
	7.80142	15.9574	4.60993	8.15603
	2.48227	7.44681	7.0922	4.96454
	4.25532	8.86525	9.57447	2.83688
	5.67376	13.1206	6.38298	2.83688
	4.60993	8.15603	8.86525	6.02837
	4.25532	11.7021	8.86525	5.31915
	4.25532	8.86525	5.67376	3.5461
	3.19149	5.67376	4.25532	5.67376
	6.02837	7.44681	4.96454	4.60993
	7.0922	4.96454	9.92908	4.25532
	5.31915	6.38298	6.02837	4.25532
	4.96454	7.44681	3.90071	3.5461
	6.38298	5.67376	6.73759	4.60993
	4.25532	7.0922	4.96454	8.86525
	3.90071	10.9929	5.67376	6.38298
	7.0922	11.7021	5.67376	5.31915
	4.96454	7.0922	4.96454	2.83688
	5.31915	8.51064	3.5461	3.90071
	5.31915	4.96454	4.25532	5.67376
	4.96454	6.38298	6.38298	4.60993
	6.38298	7.80142	4.25532	2.83688
	4.60993	11.3475	3.19149	4.60993
	3.19149	5.67376	4.60993	4.96454
	10.9929	3.90071	4.96454	10.6383
	5.67376	8.86525	9.21986	6.02837
	8.86525	6.38298	7.0922	7.80142
	2.83688	7.0922	4.25532	6.02837
	9.57447	6.73759	5.31915	4.96454
	6.02837	6.02837	8.51064	5.31915
	6.02837	7.80142	4.25532	2.83688
	5.67376	5.67376	7.80142	5.67376
	3.19149	8.51064	6.73759	2.12766
	5.31915	4.25532	6.73759	7.44681
	7.0922	6.38298	4.96454	6.73759
	6.02837	4.25532	6.38298	6.02837
	4.60993	3.90071	8.15603	4.60993
	5.31915	7.0922	4.25532	3.5461
	5.67376	6.02837	3.5461	3.90071
	6.02837	13.1206	8.86525	7.0922
	4.60993	7.80142	4.25532	5.31915
	6.38298	6.73759	7.80142	5.31915
	7.0922	7.44681	7.0922	4.96454
	6.02837	10.2837	8.15603	7.0922
	6.38298	8.86525	6.02837	5.67376
	4.60993	6.38298	6.02837	5.67376
	10.2837	7.0922	5.67376	5.31915
	7.44681	7.0922	5.31915	6.73759
	7.0922	12.766	8.86525	5.67376
	3.90071	6.73759	4.96454	4.96454
	4.60993	7.44681	4.96454	7.0922
	4.96454	5.67376	9.57447	4.60993
	10.2837	6.73759	7.0922	10.9929
	6.38298	10.9929	6.73759	5.31915
	6.02837	9.57447	7.80142	3.90071
	3.19149	12.0567	7.0922	2.48227
	5.67376	7.44681	5.67376	5.31915
	1.77305	7.0922	6.38298	4.60993
	4.25532	11.7021	7.0922	4.25532
	6.38298	8.86525	6.02837	6.38298
	4.96454	3.19149	4.96454	3.90071
	4.60993	6.73759	4.96454	4.60993
	4.60993	5.67376	6.38298	3.19149
	4.96454	8.86525	8.15603	6.73759
	7.44681	8.51064	6.73759	8.51064
	4.60993	5.31915	8.51064	7.0922
	1.41844	9.92908	5.31915	6.02837
	5.67376	6.73759	8.15603	3.5461
	6.73759	10.9929	7.44681	3.90071
	7.0922	8.51064	7.80142	6.38298
	7.44681	7.80142	7.0922	5.31915
	5.67376	6.38298	5.31915	7.44681
	8.51064	7.44681	8.86525	8.15603
	7.80142	6.38298	7.44681	5.67376
	6.73759	10.6383	6.02837	7.0922
	3.5461	11.3475	9.92908	3.5461
	3.19149	12.0567	9.92908	8.51064
	7.80142	10.6383	7.80142	5.67376
	4.25532	6.02837	8.86525	7.0922
	5.67376	8.51064	9.92908	7.0922
	6.38298	8.15603	9.57447	5.31915
	7.0922	6.73759	7.44681	8.86525
	7.44681	5.31915	8.15603	6.73759
	6.02837	6.38298	7.0922	4.96454
	4.25532	7.44681	6.02837	3.19149
	8.51064	10.6383	10.2837	6.38298
	3.19149	8.51064	7.80142	5.31915
	4.25532	8.86525	7.80142	6.02837
	3.90071	6.38298	6.02837	3.5461
	5.31915	7.0922	7.44681	5.67376
	4.96454	7.80142	6.73759	7.80142
	8.51064	8.15603	6.38298	5.31915
	7.44681	5.31915	6.38298	4.60993
	10.9929	4.60993	7.0922	6.73759
	3.19149	5.31915	6.73759	4.25532
	5.67376	8.15603	8.15603	3.19149
	3.19149	4.60993	3.5461	1.77305
	2.83688	8.15603	4.60993	1.77305
	3.19149	8.51064	4.60993	9.92908
	8.15603	6.73759	5.67376	10.2837
	5.31915	7.44681	3.5461	3.90071
	4.25532	8.15603	4.96454	4.96454
	6.38298	11.7021	5.67376	8.15603
	6.02837	8.15603	5.67376	10.2837
	6.73759	5.31915	8.15603	7.44681
	9.21986	11.3475	4.25532	3.5461
	6.02837	6.73759	6.73759	3.5461
	7.44681	9.92908	3.5461	4.60993
	1.06383	8.51064	4.25532	3.5461
	6.02837	9.57447	4.96454	5.31915
	4.96454	6.73759	4.96454	7.44681
	3.90071	8.15603	5.31915	3.19149
	6.73759	8.15603	4.25532	4.60993
	4.60993	10.9929	7.44681	7.44681
	5.67376	7.80142	5.67376	4.25532
	6.02837	7.80142	6.02837	8.51064
	3.90071	6.73759	4.96454	3.19149
	2.12766	5.67376	5.31915	3.5461
	1.77305	5.31915	5.31915	4.96454
	5.31915	6.38298	6.73759	6.02837
	6.02837	9.21986	7.0922	6.38298
	5.31915	5.31915	6.02837	5.67376
	8.51064	10.9929	6.02837	5.67376
	3.5461	7.80142	4.60993	7.0922
	5.31915	8.86525	6.38298	7.80142
	4.60993	8.15603	4.96454	2.83688
	8.15603	4.60993	5.67376	8.15603
	8.15603	6.38298	6.02837	5.31915
	10.6383	6.02837	5.67376	8.51064
	6.02837	9.92908	7.0922	7.80142
	3.90071	5.67376	9.21986	4.60993
	4.60993	7.0922	7.80142	7.80142
	6.38298	4.96454	8.51064	4.25532
	5.31915	6.38298	7.0922	2.83688
	8.15603	8.86525	6.38298	12.4113
	8.15603	9.21986	4.96454	5.31915
	7.44681	8.15603	4.96454	6.38298
	4.25532	7.44681	6.38298	5.31915
	3.19149	6.38298	6.38298	4.25532
	4.60993	6.38298	8.15603	3.90071
	7.44681	4.25532	6.38298	7.44681
	4.96454	10.6383	6.38298	5.67376
	2.83688	8.86525	7.44681	6.73759
	4.60993	5.31915	8.51064	4.96454
	5.31915	8.51064	7.44681	5.31915
	4.25532	3.90071	5.31915	3.19149
	2.83688	7.0922	6.38298	4.60993
	3.90071	4.60993	5.31915	2.48227
	7.0922	4.60993	6.02837	4.25532
	5.31915	6.38298	5.67376	5.67376
	5.67376	3.5461	6.38298	3.5461
	5.31915	6.38298	8.51064	6.02837
	5.31915	6.38298	8.15603	5.31915
	6.73759	7.44681	6.73759	8.51064
	5.67376	10.2837	8.15603	3.90071
	3.5461	8.51064	7.44681	6.02837
	5.67376	9.57447	6.02837	5.67376
	6.38298	6.38298	7.80142	6.02837
	4.96454	10.2837	7.0922	6.38298
	9.57447	9.92908	7.44681	10.6383
	6.73759	7.44681	4.25532	4.25532
	5.31915	4.96454	4.96454	4.25532
	6.73759	8.51064	8.15603	7.44681
	6.73759	5.31915	3.5461	10.6383
	5.31915	6.73759	7.80142	4.96454
	8.15603	7.80142	4.96454	8.86525
	5.67376	3.5461	3.90071	7.80142
	4.96454	7.80142	5.31915	4.60993
	4.96454	8.15603	6.38298	4.96454
	4.25532	9.21986	5.31915	5.67376
	8.51064	8.15603	6.02837	6.02837
	2.48227	3.90071	8.15603	5.31915
	4.60993	8.51064	7.0922	8.15603
	6.38298	10.2837	7.44681	7.44681
	4.60993	9.57447	6.73759	7.44681
	4.25532	11.7021	5.67376	7.80142
	5.67376	9.57447	6.02837	6.38298
	3.90071	10.2837	5.67376	5.31915
	4.25532	9.21986	3.90071	3.90071
	6.38298	9.92908	4.96454	4.25532
	5.31915	6.73759	8.15603	8.86525
	6.38298	12.766	7.80142	5.67376
	6.73759	6.73759	6.02837	3.19149
	3.90071	7.80142	9.21986	2.48227
	6.02837	11.3475	6.02837	4.96454
	5.67376	6.38298	8.15603	6.38298
	6.02837	11.7021	9.92908	7.0922
	7.0922	11.7021	7.44681	4.25532
	3.19149	12.766	6.38298	4.60993
	4.60993	10.6383	6.02837	6.38298
	7.0922	3.90071	7.0922	4.25532
	4.96454	6.02837	5.67376	5.67376
	4.60993	6.73759	5.67376	5.67376
	6.02837	6.38298	8.15603	7.44681
	3.19149	8.86525	5.67376	5.31915
	4.96454	9.57447	5.67376	9.21986
	2.48227	10.2837	5.67376	2.48227
	3.19149	7.80142	5.67376	4.96454
	8.86525	4.96454	4.96454	4.96454
	6.02837	4.25532	6.02837	6.38298
	7.0922	9.21986	10.6383	9.92908
	6.38298	6.02837	4.96454	5.67376
	5.67376	10.2837	4.96454	6.38298
	4.25532	7.80142	6.02837	7.0922
	7.44681	6.73759	6.02837	6.38298
	8.15603	9.57447	8.15603	4.25532
	6.38298	7.80142	6.02837	7.44681
	4.60993	4.96454	6.02837	6.73759
	7.0922	7.44681	4.60993	6.02837
	3.90071	10.6383	6.02837	5.67376
	4.96454	7.44681	4.25532	3.5461
	5.67376	5.67376	4.96454	4.25532
	3.5461	6.73759	7.44681	5.31915
	5.31915	8.15603	7.0922	7.80142
	7.0922	7.0922	4.25532	4.96454
	3.90071	5.67376	3.90071	3.19149
	2.83688	3.5461	6.02837	3.90071
	4.25532	5.31915	3.19149	2.12766
	5.67376	8.51064	4.25532	5.67376

## Sheet: Fig S2
	NS (%)	short NS (%)	long NS (%)			short NS (%)	long NS (%)
	6.73759	2.83688	7.44681		lh-FL	6.72171	6.08659
	6.02837	3.90071	5.31915		lh-PL	7.43893	7.13948
	7.80142	6.38298	8.15603		lh-TL	6.2614	5.99797
	5.31915	3.5461	6.02837		lh-OL	5.43735	5.97583
	6.38298	4.60993	6.38298		lh-Ins	6.56028	8.15603
	4.96454	4.96454	6.02837
	4.25532	3.90071	3.5461		rh-FL	6.71031	5.81015
	6.02837	6.73759	5.67376		rh-PL	7.48157	7.36337
	5.67376	7.0922	5.31915		rh-TL	6.49771	6.08052
	7.0922	6.73759	6.73759		rh-OL	5.14184	6.61348
	6.73759	6.02837	7.0922		rh-Ins	7.62411	6.66667
	7.0922	5.67376	6.73759
	6.73759	6.73759	7.80142
	5.67376	4.25532	5.67376
	9.21986	10.2837	8.51064
	7.44681	6.38298	7.0922
	5.67376	8.51064	5.67376
	4.96454	3.90071	5.31915
	5.31915	5.67376	6.38298
	4.96454	4.96454	6.38298
	4.25532	5.31915	4.96454
	3.5461	4.60993	4.60993
	4.25532	4.25532	4.60993
	7.80142	7.44681	7.0922
	8.15603	5.31915	8.51064
	7.80142	8.86525	7.0922
	8.15603	9.57447	7.80142
	3.90071	2.48227	3.5461
	10.9929	10.6383	10.2837
	6.02837	7.0922	5.67376
	8.86525	5.67376	8.15603
	5.31915	6.73759	4.60993
	5.67376	7.0922	5.67376
	7.44681	7.0922	6.73759
	6.38298	6.02837	5.31915
	7.44681	7.80142	7.80142
	10.6383	10.6383	9.57447
	9.21986	9.57447	9.57447
	9.92908	7.80142	9.57447
	8.51064	9.57447	8.51064
	6.73759	8.15603	7.0922
	9.21986	5.67376	9.21986
	9.57447	8.15603	9.92908
	8.51064	7.80142	8.51064
	8.86525	7.44681	8.86525
	7.80142	9.92908	7.0922
	8.86525	6.73759	8.86525
	8.51064	8.51064	8.51064
	7.80142	9.21986	6.73759
	5.67376	10.6383	5.67376
	5.31915	6.38298	3.5461
	7.44681	6.02837	8.15603
	7.44681	7.44681	7.0922
	4.60993	6.38298	4.25532
	6.73759	7.44681	6.38298
	6.38298	6.38298	6.73759
	7.0922	5.67376	5.31915
	4.96454	3.90071	4.96454
	4.96454	2.12766	4.96454
	5.67376	4.25532	5.31915
	3.90071	5.31915	4.60993
	4.96454	4.96454	5.31915
	5.67376	6.02837	5.67376
	6.38298	6.73759	6.73759
	3.90071	4.25532	3.5461
	5.67376	6.02837	5.31915
	6.38298	9.21986	6.02837
	6.38298	9.21986	6.02837
	2.83688	5.67376	3.19149
	6.02837	5.67376	5.67376
	4.60993	6.02837	4.60993
	4.96454	7.0922	4.60993
	6.73759	7.80142	6.38298
	5.31915	5.31915	5.67376
	6.73759	5.67376	5.67376
	6.73759	5.31915	6.38298
	8.86525	9.57447	7.44681
	7.44681	7.0922	7.0922
	7.0922	5.67376	7.80142
	7.0922	4.96454	7.44681
	5.67376	7.44681	6.02837
	6.73759	8.15603	7.0922
	7.0922	9.57447	7.0922
	5.67376	9.57447	4.96454
	6.38298	6.38298	6.38298
	6.38298	8.86525	6.73759
	6.38298	7.80142	6.38298
	4.60993	4.60993	3.90071
	5.31915	8.86525	5.31915
	5.31915	6.73759	4.25532
	9.92908	8.86525	8.86525
	6.02837	6.02837	6.73759
	6.02837	7.0922	5.67376
	7.0922	4.96454	6.73759
	6.73759	7.44681	6.73759
	8.15603	8.51064	7.44681
	7.0922	9.92908	6.73759
	6.38298	8.51064	6.02837
	6.02837	7.44681	6.38298
	6.38298	9.57447	6.73759
	7.80142	7.0922	7.44681
	6.73759	7.44681	7.80142
	8.51064	7.44681	7.80142
	6.73759	6.73759	6.73759
	8.51064	8.15603	8.15603
	11.3475	8.15603	12.0567
	7.0922	8.51064	7.0922
	7.0922	5.67376	7.0922
	7.44681	4.60993	8.51064
	5.67376	4.60993	6.38298
	4.96454	5.67376	4.96454
	4.96454	5.31915	4.96454
	9.21986	11.7021	7.44681
	5.67376	5.31915	7.80142
	7.0922	8.86525	6.73759
	8.51064	7.0922	8.51064
	9.21986	8.51064	8.51064
	7.0922	7.0922	6.73759
	7.0922	6.73759	7.80142
	6.38298	6.02837	5.67376
	6.38298	6.02837	6.02837
	5.31915	6.02837	4.60993
	3.90071	7.80142	3.90071
	6.38298	7.0922	6.38298
	4.60993	6.38298	4.60993
	7.0922	7.0922	6.73759
	6.73759	6.38298	6.73759
	6.38298	5.31915	6.38298
	4.25532	3.5461	4.96454
	6.02837	4.96454	5.67376
	5.31915	6.73759	6.02837
	6.38298	7.0922	6.38298
	5.67376	7.44681	5.31915
	6.73759	8.15603	7.0922
	8.15603	8.86525	7.0922
	7.80142	6.73759	7.44681
	3.90071	5.67376	4.60993
	4.60993	3.90071	5.31915
	2.12766	3.90071	2.12766
	5.67376	5.31915	5.67376
	4.60993	4.60993	5.31915
	8.15603	6.73759	7.0922
	4.60993	3.5461	6.02837
	7.0922	7.44681	7.44681
	9.57447	9.57447	10.2837
	6.38298	6.38298	5.67376
	8.86525	9.57447	8.86525
	8.86525	7.0922	9.21986
	5.67376	7.0922	5.31915
	4.25532	6.38298	4.60993
	4.96454	8.15603	6.02837
	9.92908	8.15603	9.92908
	6.02837	5.31915	5.67376
	3.90071	6.38298	3.19149
	6.73759	7.0922	6.73759
	4.96454	4.96454	4.96454
	5.67376	4.60993	4.60993
	5.67376	6.02837	5.31915
	4.96454	5.31915	5.67376
	3.5461	6.38298	4.60993
	4.25532	5.31915	4.60993
	6.38298	6.73759	6.38298
	4.25532	5.67376	4.25532
	3.19149	4.25532	4.96454
	4.60993	4.96454	4.60993
	4.96454	4.96454	5.67376
	9.21986	7.44681	8.15603
	7.0922	8.51064	7.44681
	4.25532	3.19149	4.96454
	5.31915	6.38298	4.60993
	8.51064	7.44681	8.51064
	4.25532	5.31915	3.5461
	7.80142	6.38298	7.0922
	6.73759	6.02837	7.0922
	6.73759	5.67376	6.73759
	4.96454	4.60993	5.67376
	6.38298	7.0922	6.02837
	8.15603	6.38298	7.44681
	4.25532	4.96454	4.25532
	3.5461	3.90071	3.5461
	8.86525	4.60993	9.92908
	4.25532	4.60993	4.25532
	7.80142	7.44681	8.15603
	7.0922	3.19149	8.15603
	8.15603	5.31915	9.21986
	6.02837	5.67376	6.73759
	6.02837	4.25532	6.02837
	5.67376	7.44681	5.67376
	5.31915	7.44681	4.60993
	8.86525	7.44681	8.51064
	4.96454	4.25532	6.02837
	4.96454	6.73759	6.02837
	9.57447	6.38298	9.57447
	7.0922	6.02837	6.38298
	6.73759	7.44681	6.38298
	7.80142	6.38298	8.15603
	7.0922	7.80142	7.0922
	5.67376	6.73759	5.31915
	6.38298	7.0922	6.73759
	7.0922	5.31915	6.73759
	6.02837	6.38298	5.67376
	4.96454	4.96454	4.60993
	4.96454	3.5461	4.96454
	6.38298	5.67376	7.0922
	8.15603	7.0922	7.80142
	6.73759	6.02837	6.73759
	8.51064	8.15603	9.92908
	5.31915	6.02837	5.31915
	8.15603	8.51064	8.15603
	7.44681	8.51064	6.02837
	7.80142	5.31915	7.44681
	7.0922	7.44681	6.38298
	5.31915	7.0922	4.60993
	8.86525	8.15603	8.15603
	7.44681	7.80142	6.73759
	6.02837	7.0922	6.73759
	9.92908	9.21986	9.92908
	9.92908	9.92908	9.92908
	7.80142	6.73759	7.80142
	8.86525	10.6383	7.80142
	9.92908	10.2837	9.21986
	9.57447	6.73759	8.86525
	7.44681	7.44681	7.44681
	8.15603	6.02837	8.86525
	7.0922	8.86525	7.80142
	6.02837	8.15603	5.31915
	10.2837	6.73759	9.92908
	7.80142	8.86525	9.92908
	7.80142	7.44681	7.0922
	6.02837	10.9929	6.38298
	7.44681	8.15603	5.31915
	6.73759	6.73759	6.02837
	6.38298	6.02837	6.38298
	6.38298	8.86525	6.38298
	7.0922	8.51064	7.44681
	6.73759	5.31915	6.38298
	8.15603	8.86525	8.15603
	3.5461	3.19149	3.5461
	4.60993	2.48227	4.25532
	4.60993	6.73759	4.96454
	5.67376	4.96454	6.02837
	3.5461	5.67376	3.5461
	4.96454	6.02837	3.90071
	5.67376	4.96454	6.02837
	5.67376	3.19149	6.02837
	8.15603	5.31915	8.86525
	4.25532	7.0922	3.90071
	6.73759	8.86525	6.38298
	3.5461	5.31915	3.5461
	4.25532	6.38298	3.90071
	4.96454	6.73759	4.25532
	4.96454	6.73759	4.60993
	5.31915	7.0922	4.60993
	4.25532	5.67376	3.90071
	7.44681	5.67376	6.73759
	5.67376	8.51064	4.96454
	6.02837	8.51064	5.67376
	4.96454	6.73759	5.67376
	5.31915	6.02837	6.02837
	5.31915	6.38298	6.02837
	6.73759	8.51064	6.02837
	7.0922	9.21986	7.0922
	6.02837	8.51064	6.02837
	6.02837	10.6383	4.25532
	4.60993	7.44681	3.90071
	6.38298	10.2837	5.67376
	4.96454	8.86525	5.67376
	5.67376	2.83688	4.96454
	6.02837	6.73759	4.60993
	5.67376	5.67376	5.31915
	7.0922	5.31915	6.38298
	9.21986	6.73759	9.21986
	7.80142	4.25532	7.0922
	8.51064	7.44681	9.21986
	7.0922	6.73759	7.80142
	6.38298	8.15603	6.02837
	4.96454	7.80142	5.31915
	4.96454	6.73759	4.25532
	6.38298	9.21986	6.38298
	6.38298	7.0922	6.38298
	8.15603	8.15603	8.86525
	6.38298	5.31915	6.02837
	6.38298	7.44681	6.38298
	7.44681	7.80142	7.0922
	8.51064	7.0922	9.21986
	7.44681	7.0922	7.0922
	5.31915	6.38298	6.02837
	6.38298	8.15603	4.96454
	5.31915	7.44681	5.31915
	6.02837	5.67376	6.38298
	5.67376	7.80142	6.02837
	6.38298	7.44681	6.73759
	8.51064	8.86525	8.51064
	8.15603	8.15603	8.15603
	6.73759	8.86525	7.44681
	8.15603	8.86525	7.80142
	7.44681	8.86525	7.0922
	6.02837	5.67376	6.73759
	7.80142	7.44681	8.51064
	7.0922	8.86525	7.0922
	7.44681	5.31915	7.80142
	4.25532	4.96454	4.60993
	4.96454	6.02837	5.67376
	8.15603	7.0922	8.51064
	3.5461	6.02837	3.90071
	7.80142	6.73759	8.86525
	4.96454	7.44681	4.96454
	3.90071	3.5461	4.25532
	5.31915	5.67376	5.67376
	6.38298	5.67376	6.73759
	5.31915	6.38298	4.60993
	6.02837	7.44681	6.02837
	8.15603	7.80142	7.44681
	7.0922	9.21986	6.02837
	7.44681	7.44681	7.0922
	6.73759	6.73759	6.38298
	5.67376	8.51064	5.67376
	6.02837	4.25532	6.73759
	5.67376	6.02837	5.67376
	3.90071	5.31915	3.5461
	4.96454	4.60993	4.60993
	8.15603	7.0922	8.51064
	7.80142	5.67376	6.73759
	6.02837	7.44681	6.73759
	9.21986	9.57447	7.44681
	6.02837	3.5461	6.02837
	8.15603	9.21986	9.21986
	9.92908	8.51064	10.9929
	7.44681	8.86525	8.51064
	6.38298	7.0922	6.02837
	6.02837	7.80142	6.73759
	7.0922	7.0922	7.80142
	5.67376	5.31915	6.02837
	5.67376	4.96454	5.31915
	8.15603	8.15603	7.80142
	5.67376	3.90071	5.31915
	5.67376	3.19149	5.31915
	5.67376	6.02837	6.02837
	5.67376	6.38298	6.38298
	4.96454	4.25532	5.31915
	6.02837	7.80142	5.31915
	10.6383	9.21986	11.3475
	4.96454	6.73759	4.25532
	4.96454	3.19149	4.60993
	6.02837	4.96454	5.31915
	6.02837	4.60993	7.0922
	8.15603	7.80142	7.44681
	6.02837	6.73759	6.38298
	6.02837	7.44681	5.67376
	4.60993	4.96454	4.25532
	6.02837	7.44681	4.60993
	4.25532	4.25532	4.25532
	4.96454	5.67376	5.67376
	7.44681	8.51064	7.0922
	7.0922	6.38298	6.73759
	4.25532	4.25532	4.60993
	3.90071	7.0922	3.90071
	6.02837	6.38298	6.38298
	3.19149	4.60993	3.19149
	4.25532	5.31915	4.60993

## Sheet: Fig S3
	#	MV (%)
	1	12.4113
	2	11.3475
	3	11.3475
	4	10.9929
	5	10.9929
	6	10.6383
	7	10.6383
	8	10.6383
	9	10.6383
	10	10.6383
	11	10.2837
	12	10.2837
	13	9.92908
	14	9.92908
	15	9.92908
	16	9.57447
	17	9.21986
	18	9.21986
	19	8.86525
	20	8.86525
	21	8.86525
	22	8.86525
	23	8.86525
	24	8.86525
	25	8.86525
	26	8.51064
	27	8.51064
	28	8.51064
	29	8.51064
	30	8.51064

## Sheet: Fig S4
	all (%)	MICs (%)	EpiC (%)	Nanj (%)	NOEL (%)
	3.90071	3.50877	3.44828	3.22581	8.33333
	4.25532	5.26316	0	9.67742	2.77778
	6.02837	3.50877	3.44828	10.4839	6.94444
	6.73759	8.77193	17.2414	3.22581	6.94444
	6.73759	12.2807	3.44828	2.41935	5.55556
	3.90071	7.01754	0	4.03226	22.2222
	4.96454	5.26316	0	10.4839	8.33333
	7.0922	3.50877	3.44828	10.4839	11.1111
	6.02837	5.26316	3.44828	10.4839	4.16667
	4.60993	8.77193	20.6897	4.83871	11.1111
	4.25532	5.26316	0	5.64516	9.72222
	6.73759	10.5263	6.89655	5.64516	6.94444
	7.80142	3.50877	10.3448	12.9032	4.16667
	9.57447	12.2807	10.3448	13.7097	4.16667
	5.31915	7.01754	6.89655	7.25806	2.77778
	5.67376	10.5263	13.7931	5.64516	4.16667
	7.44681	12.2807	3.44828	8.06452	9.72222
	3.90071	1.75439	6.89655	6.45161	5.55556
	6.73759	1.75439	13.7931	14.5161	6.94444
	4.25532	3.50877	3.44828	8.06452	12.5
	7.80142	7.01754	0	8.06452	15.2778
	4.25532	7.01754	0	4.83871	11.1111
	6.02837	8.77193	3.44828	9.67742	5.55556
	2.48227	0	6.89655	6.45161	4.16667
	3.90071	3.50877	6.89655	6.45161	1.38889
	7.0922	7.01754	6.89655	7.25806	8.33333
	4.96454	0	10.3448	4.83871	11.1111
	6.02837	3.50877	0	7.25806	8.33333
	2.83688	3.50877	6.89655	3.22581	6.94444
	7.44681	5.26316	6.89655	6.45161	13.8889
	7.0922	8.77193	3.44828	8.87097	8.33333
	3.5461	5.26316	0	4.03226	5.55556
	5.67376	1.75439	13.7931	8.87097	11.1111
	6.02837	14.0351	10.3448	8.06452	1.38889
	8.51064	7.01754	3.44828	10.4839	13.8889
	5.67376	5.26316	13.7931	4.03226	9.72222
	4.25532	7.01754	6.89655	4.03226	11.1111
	4.60993	1.75439	0	5.64516	6.94444
	7.80142	5.26316	17.2414	8.87097	4.16667
	6.73759	1.75439	3.44828	7.25806	11.1111
	5.67376	3.50877	13.7931	4.83871	5.55556
	3.19149	3.50877	10.3448	3.22581	4.16667
	7.44681	8.77193	17.2414	5.64516	5.55556
	4.60993	15.7895	6.89655	4.83871	1.38889
	3.90071	5.26316	13.7931	4.83871	4.16667
	4.25532	1.75439	6.89655	4.83871	12.5
	7.0922	5.26316	3.44828	9.67742	6.94444
	7.0922	10.5263	6.89655	10.4839	11.1111
	6.38298	8.77193	6.89655	8.87097	5.55556
	3.19149	0	3.44828	3.22581	12.5
	6.73759	8.77193	0	13.7097	11.1111
	4.96454	3.50877	6.89655	12.9032	6.94444
	6.38298	14.0351	3.44828	7.25806	4.16667
	1.77305	3.50877	0	4.03226	5.55556
	4.60993	3.50877	17.2414	7.25806	2.77778
	5.67376	3.50877	10.3448	5.64516	6.94444
	4.60993	8.77193	3.44828	3.22581	5.55556
	2.83688	3.50877	3.44828	8.87097	6.94444
	6.73759	7.01754	3.44828	8.06452	8.33333
	5.31915	8.77193	13.7931	4.03226	8.33333
	4.96454	7.01754	6.89655	10.4839	11.1111
	3.90071	1.75439	6.89655	4.83871	1.38889
	4.96454	3.50877	3.44828	4.03226	8.33333
	5.31915	3.50877	6.89655	9.67742	8.33333
	8.15603	8.77193	17.2414	12.0968	4.16667
	4.96454	8.77193	3.44828	3.22581	9.72222
	7.0922	1.75439	13.7931	6.45161	12.5
	5.31915	7.01754	0	5.64516	2.77778
	4.25532	8.77193	0	3.22581	1.38889
	4.60993	14.0351	6.89655	4.03226	1.38889
	4.25532	8.77193	10.3448	2.41935	4.16667
	5.67376	10.5263	0	4.03226	8.33333
	5.31915	0	0	7.25806	6.94444
	3.90071	0	6.89655	2.41935	2.77778
	5.31915	3.50877	3.44828	5.64516	11.1111
	4.60993	3.50877	10.3448	7.25806	0
	8.86525	14.0351	3.44828	4.03226	18.0556
	4.60993	3.50877	17.2414	4.83871	5.55556
	5.67376	3.50877	6.89655	7.25806	8.33333
	2.12766	7.01754	6.89655	1.6129	22.2222
	8.15603	7.01754	6.89655	10.4839	6.94444
	3.90071	5.26316	10.3448	2.41935	2.77778
	7.44681	12.2807	13.7931	7.25806	6.94444
	6.73759	8.77193	0	5.64516	6.94444
	7.44681	14.0351	3.44828	6.45161	5.55556
	10.6383	12.2807	6.89655	10.4839	9.72222
	3.90071	15.7895	10.3448	4.03226	0
	7.44681	5.26316	6.89655	7.25806	2.77778
	6.38298	10.5263	3.44828	5.64516	4.16667
	9.92908	8.77193	6.89655	6.45161	8.33333
	8.51064	15.7895	13.7931	7.25806	4.16667
	4.25532	5.26316	10.3448	3.22581	2.77778
	9.21986	10.5263	10.3448	12.0968	11.1111
	2.48227	3.50877	10.3448	3.22581	4.16667
	2.48227	12.2807	3.44828	0.806452	2.77778
	5.31915	1.75439	10.3448	7.25806	11.1111
	4.60993	5.26316	17.2414	7.25806	9.72222
	7.44681	14.0351	6.89655	11.2903	2.77778
	4.25532	7.01754	3.44828	4.83871	16.6667
	3.5461	10.5263	3.44828	4.03226	4.16667
	4.25532	7.01754	6.89655	6.45161	4.16667
	5.67376	5.26316	13.7931	6.45161	4.16667
	4.96454	1.75439	10.3448	7.25806	12.5
	5.67376	3.50877	10.3448	5.64516	5.55556
	4.96454	1.75439	6.89655	9.67742	4.16667
	5.31915	7.01754	17.2414	5.64516	2.77778
	7.0922	5.26316	3.44828	6.45161	8.33333
	3.90071	1.75439	24.1379	5.64516	6.94444
	4.25532	3.50877	17.2414	3.22581	1.38889
	5.67376	7.01754	17.2414	4.83871	6.94444
	2.83688	3.50877	10.3448	4.03226	4.16667
	5.67376	7.01754	6.89655	4.03226	9.72222
	3.5461	10.5263	3.44828	2.41935	2.77778
	10.9929	3.50877	37.931	17.7419	2.77778
	11.3475	10.5263	17.2414	11.2903	6.94444
	3.90071	3.50877	3.44828	6.45161	1.38889
	2.83688	0	3.44828	3.22581	5.55556
	6.73759	14.0351	6.89655	8.87097	4.16667
	5.31915	8.77193	6.89655	4.83871	5.55556
	11.3475	17.5439	27.5862	11.2903	9.72222
	10.6383	7.01754	10.3448	17.7419	8.33333
	4.60993	3.50877	13.7931	4.83871	8.33333
	5.67376	3.50877	0	8.06452	16.6667
	4.25532	3.50877	0	4.83871	5.55556
	8.15603	8.77193	10.3448	9.67742	4.16667
	3.5461	1.75439	3.44828	4.83871	4.16667
	6.38298	8.77193	3.44828	11.2903	6.94444
	3.90071	3.50877	10.3448	4.83871	6.94444
	5.31915	7.01754	24.1379	4.83871	6.94444
	7.0922	5.26316	10.3448	10.4839	6.94444
	8.86525	5.26316	20.6897	10.4839	8.33333
	6.02837	5.26316	10.3448	4.83871	8.33333
	6.02837	10.5263	13.7931	3.22581	5.55556
	8.51064	3.50877	10.3448	14.5161	8.33333
	7.80142	3.50877	6.89655	10.4839	19.4444
	6.38298	7.01754	13.7931	5.64516	6.94444
	8.51064	5.26316	3.44828	12.0968	9.72222
	6.02837	8.77193	3.44828	7.25806	19.4444
	5.31915	5.26316	3.44828	6.45161	5.55556
	6.73759	0	13.7931	11.2903	5.55556
	3.90071	1.75439	0	7.25806	1.38889
	8.86525	12.2807	17.2414	9.67742	6.94444
	8.15603	15.7895	3.44828	7.25806	9.72222
	4.96454	7.01754	6.89655	5.64516	11.1111
	2.83688	5.26316	3.44828	6.45161	6.94444
	2.83688	8.77193	3.44828	5.64516	11.1111
	6.02837	7.01754	17.2414	7.25806	2.77778
	5.31915	5.26316	27.5862	6.45161	4.16667
	3.5461	3.50877	6.89655	4.83871	8.33333
	5.67376	10.5263	3.44828	9.67742	9.72222
	4.60993	5.26316	20.6897	5.64516	6.94444
	4.25532	10.5263	10.3448	4.03226	1.38889
	4.25532	1.75439	3.44828	8.06452	5.55556
	3.5461	3.50877	0	8.87097	6.94444
	4.60993	5.26316	10.3448	9.67742	5.55556
	8.86525	10.5263	3.44828	11.2903	16.6667
	6.38298	0	6.89655	15.3226	13.8889
	5.31915	8.77193	3.44828	6.45161	5.55556
	2.83688	10.5263	3.44828	1.6129	5.55556
	3.90071	8.77193	0	8.06452	1.38889
	5.67376	3.50877	6.89655	8.06452	12.5
	4.60993	3.50877	6.89655	5.64516	4.16667
	2.83688	7.01754	3.44828	2.41935	6.94444
	4.60993	3.50877	10.3448	4.03226	6.94444
	4.96454	7.01754	10.3448	3.22581	4.16667
	10.6383	17.5439	13.7931	17.7419	16.6667
	6.02837	0	17.2414	6.45161	13.8889
	7.80142	14.0351	10.3448	7.25806	6.94444
	6.02837	1.75439	24.1379	8.06452	0
	4.96454	10.5263	3.44828	3.22581	4.16667
	5.31915	8.77193	6.89655	5.64516	4.16667
	2.83688	3.50877	6.89655	1.6129	5.55556
	5.67376	3.50877	0	9.67742	9.72222
	2.12766	0	3.44828	5.64516	9.72222
	7.44681	7.01754	0	12.9032	4.16667
	6.73759	5.26316	10.3448	7.25806	5.55556
	6.02837	5.26316	0	7.25806	9.72222
	4.60993	3.50877	0	5.64516	5.55556
	3.5461	0	3.44828	4.83871	2.77778
	3.90071	7.01754	24.1379	2.41935	4.16667
	7.0922	8.77193	6.89655	6.45161	12.5
	5.31915	1.75439	3.44828	9.67742	2.77778
	5.31915	7.01754	6.89655	7.25806	6.94444
	4.96454	10.5263	10.3448	1.6129	8.33333
	7.0922	14.0351	13.7931	0.806452	11.1111
	5.67376	5.26316	3.44828	6.45161	18.0556
	5.67376	10.5263	3.44828	8.87097	5.55556
	5.31915	5.26316	6.89655	7.25806	15.2778
	6.73759	8.77193	13.7931	8.06452	4.16667
	5.67376	7.01754	13.7931	6.45161	12.5
	4.96454	3.50877	3.44828	5.64516	22.2222
	7.0922	10.5263	3.44828	7.25806	6.94444
	4.60993	0	20.6897	4.03226	4.16667
	10.9929	10.5263	10.3448	12.9032	13.8889
	5.31915	10.5263	0	5.64516	9.72222
	3.90071	3.50877	6.89655	4.03226	9.72222
	2.48227	10.5263	0	0.806452	6.94444
	5.31915	10.5263	6.89655	4.03226	9.72222
	4.60993	1.75439	6.89655	2.41935	6.94444
	4.25532	0	3.44828	6.45161	11.1111
	6.38298	5.26316	10.3448	11.2903	13.8889
	3.90071	3.50877	0	7.25806	11.1111
	4.60993	3.50877	0	7.25806	6.94444
	3.19149	0	0	6.45161	6.94444
	6.73759	1.75439	13.7931	4.03226	6.94444
	8.51064	14.0351	13.7931	6.45161	6.94444
	7.0922	10.5263	6.89655	7.25806	13.8889
	6.02837	5.26316	6.89655	8.06452	9.72222
	3.5461	1.75439	10.3448	7.25806	2.77778
	3.90071	1.75439	3.44828	10.4839	5.55556
	6.38298	5.26316	10.3448	11.2903	8.33333
	5.31915	3.50877	10.3448	4.03226	13.8889
	7.44681	7.01754	20.6897	9.67742	12.5
	8.15603	7.01754	13.7931	12.9032	12.5
	5.67376	7.01754	6.89655	7.25806	13.8889
	7.0922	10.5263	10.3448	7.25806	11.1111
	3.5461	3.50877	13.7931	3.22581	6.94444
	8.51064	0	3.44828	6.45161	15.2778
	5.67376	8.77193	17.2414	3.22581	5.55556
	7.0922	1.75439	13.7931	11.2903	8.33333
	7.0922	7.01754	10.3448	4.83871	5.55556
	5.31915	3.50877	6.89655	4.83871	8.33333
	8.86525	5.26316	13.7931	6.45161	19.4444
	6.73759	15.7895	17.2414	4.03226	5.55556
	4.96454	8.77193	10.3448	5.64516	8.33333
	3.19149	3.50877	10.3448	2.41935	8.33333
	6.38298	3.50877	17.2414	8.06452	4.16667
	5.31915	3.50877	3.44828	8.87097	6.94444
	6.02837	8.77193	6.89655	7.25806	13.8889
	3.5461	5.26316	6.89655	3.22581	8.33333
	5.67376	5.26316	6.89655	8.06452	8.33333
	7.80142	5.26316	6.89655	13.7097	6.94444
	5.31915	8.77193	3.44828	3.22581	6.94444
	4.60993	3.50877	6.89655	9.67742	6.94444
	6.73759	7.01754	10.3448	6.45161	4.16667
	4.25532	1.75439	3.44828	6.45161	5.55556
	3.19149	8.77193	0	4.83871	1.38889
	1.77305	8.77193	3.44828	7.25806	5.55556
	1.77305	3.50877	0	2.41935	2.77778
	9.92908	19.2982	6.89655	8.06452	11.1111
	10.2837	7.01754	13.7931	12.0968	20.8333
	3.90071	5.26316	3.44828	4.03226	1.38889
	4.96454	8.77193	3.44828	4.03226	6.94444
	8.15603	8.77193	6.89655	13.7097	9.72222
	10.2837	10.5263	17.2414	21.7742	9.72222
	7.44681	12.2807	13.7931	5.64516	13.8889
	3.5461	8.77193	3.44828	1.6129	6.94444
	3.5461	7.01754	3.44828	3.22581	12.5
	4.60993	8.77193	3.44828	3.22581	8.33333
	3.5461	5.26316	3.44828	5.64516	1.38889
	5.31915	10.5263	3.44828	5.64516	2.77778
	7.44681	17.5439	0	6.45161	6.94444
	3.19149	0	10.3448	4.83871	4.16667
	4.60993	8.77193	17.2414	4.83871	8.33333
	7.44681	5.26316	3.44828	10.4839	18.0556
	4.25532	3.50877	3.44828	6.45161	2.77778
	8.51064	12.2807	3.44828	4.83871	13.8889
	3.19149	0	10.3448	4.03226	2.77778
	3.5461	7.01754	0	2.41935	8.33333
	4.96454	7.01754	0	3.22581	19.4444
	6.02837	5.26316	6.89655	8.87097	4.16667
	6.38298	3.50877	10.3448	4.03226	12.5
	5.67376	3.50877	3.44828	5.64516	6.94444
	5.67376	8.77193	6.89655	4.83871	6.94444
	7.0922	10.5263	6.89655	4.83871	4.16667
	7.80142	14.0351	3.44828	5.64516	9.72222
	2.83688	15.7895	3.44828	0.806452	1.38889
	8.15603	8.77193	10.3448	12.9032	2.77778
	5.31915	10.5263	6.89655	1.6129	5.55556
	8.51064	10.5263	10.3448	4.83871	6.94444
	7.80142	12.2807	17.2414	3.22581	8.33333
	4.60993	8.77193	13.7931	3.22581	8.33333
	7.80142	8.77193	6.89655	9.67742	8.33333
	4.25532	3.50877	6.89655	2.41935	6.94444
	2.83688	3.50877	3.44828	1.6129	6.94444
	12.4113	14.0351	0	12.9032	20.8333
	5.31915	5.26316	17.2414	3.22581	13.8889
	6.38298	14.0351	6.89655	6.45161	1.38889
	5.31915	3.50877	10.3448	8.87097	5.55556
	4.25532	0	6.89655	4.83871	12.5
	3.90071	7.01754	13.7931	7.25806	1.38889
	7.44681	7.01754	10.3448	9.67742	6.94444
	5.67376	5.26316	10.3448	9.67742	8.33333
	6.73759	7.01754	6.89655	7.25806	11.1111
	4.96454	14.0351	6.89655	7.25806	1.38889
	5.31915	5.26316	10.3448	6.45161	1.38889
	3.19149	3.50877	3.44828	4.03226	2.77778
	4.60993	5.26316	3.44828	6.45161	8.33333
	2.48227	3.50877	17.2414	1.6129	1.38889
	4.25532	7.01754	17.2414	0.806452	5.55556
	5.67376	1.75439	3.44828	6.45161	12.5
	3.5461	5.26316	3.44828	2.41935	5.55556
	6.02837	7.01754	3.44828	6.45161	2.77778
	5.31915	3.50877	13.7931	8.87097	4.16667
	8.51064	12.2807	13.7931	10.4839	4.16667
	3.90071	3.50877	6.89655	7.25806	4.16667
	6.02837	7.01754	13.7931	4.03226	4.16667
	5.67376	8.77193	3.44828	6.45161	6.94444
	6.02837	3.50877	3.44828	7.25806	11.1111
	6.38298	5.26316	10.3448	6.45161	11.1111
	10.6383	3.50877	10.3448	15.3226	11.1111
	4.25532	0	13.7931	2.41935	15.2778
	4.25532	3.50877	3.44828	8.06452	8.33333
	7.44681	5.26316	6.89655	6.45161	9.72222
	10.6383	14.0351	6.89655	13.7097	8.33333
	4.96454	1.75439	3.44828	4.83871	8.33333
	8.86525	7.01754	17.2414	7.25806	8.33333
	7.80142	1.75439	17.2414	7.25806	13.8889
	4.60993	5.26316	6.89655	7.25806	8.33333
	4.96454	8.77193	6.89655	4.83871	8.33333
	5.67376	5.26316	10.3448	7.25806	6.94444
	6.02837	8.77193	13.7931	4.03226	6.94444
	5.31915	5.26316	17.2414	5.64516	2.77778
	8.15603	3.50877	17.2414	6.45161	8.33333
	7.44681	3.50877	10.3448	7.25806	20.8333
	7.44681	3.50877	31.0345	4.83871	5.55556
	7.80142	5.26316	6.89655	4.03226	12.5
	6.38298	8.77193	3.44828	9.67742	19.4444
	5.31915	5.26316	6.89655	5.64516	5.55556
	3.90071	7.01754	6.89655	4.03226	8.33333
	4.25532	5.26316	13.7931	4.03226	0
	8.86525	3.50877	3.44828	8.87097	12.5
	5.67376	5.26316	20.6897	3.22581	6.94444
	3.19149	5.26316	10.3448	4.83871	5.55556
	2.48227	3.50877	6.89655	2.41935	0
	4.96454	7.01754	3.44828	5.64516	6.94444
	6.38298	10.5263	13.7931	8.06452	1.38889
	7.0922	5.26316	20.6897	11.2903	4.16667
	4.25532	3.50877	17.2414	6.45161	11.1111
	4.60993	1.75439	20.6897	5.64516	8.33333
	6.38298	3.50877	20.6897	5.64516	12.5
	4.25532	1.75439	17.2414	10.4839	4.16667
	5.67376	8.77193	3.44828	9.67742	8.33333
	5.67376	7.01754	6.89655	9.67742	2.77778
	7.44681	5.26316	10.3448	8.87097	9.72222
	5.31915	3.50877	10.3448	8.06452	15.2778
	9.21986	8.77193	10.3448	9.67742	13.8889
	2.48227	1.75439	6.89655	1.6129	6.94444
	4.96454	10.5263	0	3.22581	12.5
	4.96454	14.0351	6.89655	6.45161	8.33333
	6.38298	10.5263	3.44828	7.25806	9.72222
	9.92908	7.01754	6.89655	10.4839	13.8889
	5.67376	7.01754	6.89655	7.25806	8.33333
	6.38298	3.50877	13.7931	7.25806	15.2778
	7.0922	8.77193	10.3448	10.4839	2.77778
	6.38298	3.50877	10.3448	6.45161	12.5
	4.25532	10.5263	3.44828	1.6129	9.72222
	7.44681	7.01754	0	11.2903	13.8889
	6.73759	1.75439	3.44828	8.06452	6.94444
	6.02837	14.0351	6.89655	4.03226	4.16667
	5.67376	8.77193	13.7931	4.03226	5.55556
	3.5461	7.01754	6.89655	2.41935	13.8889
	4.25532	1.75439	3.44828	6.45161	8.33333
	5.31915	5.26316	3.44828	8.87097	9.72222
	7.80142	3.50877	17.2414	12.0968	6.94444
	4.96454	5.26316	13.7931	4.83871	8.33333
	3.19149	3.50877	6.89655	0.806452	4.16667
	3.90071	5.26316	6.89655	3.22581	2.77778
	2.12766	5.26316	6.89655	1.6129	2.77778
	5.67376	8.77193	6.89655	1.6129	5.55556

## Sheet: Fig S5
		t value	P(FDR) value
	lh-FL	-0.700068	0.260425
	lh-PL	1.67594	0.123988
	lh-TL	0.818317	0.25867
	lh-OL	0.952102	0.24419
	lh-Ins	2.6118	0.0237311
	rh-FL	-0.975171	0.24419
	rh-PL	1.22233	0.222612
	rh-TL	0.642846	0.260425
	rh-OL	1.65428	0.123988
	rh-Ins	2.75433	0.0237311

[truncated: 3 more sheets: Fig S6, Fig S7, Fig S8]
